# Supplementary material for: The Multi-Scale Network Landscape of Collaboration
Source: PLoS One. 2016 Mar 18;11(3):e0151784. doi: 10.1371/journal.pone.0151784 (PMC4798780; doi:10.1371/journal.pone.0151784)
Supplement: S1 Dataset — Two data sets were used for this research, provided in a zipped file “S1 Dataset.zip” containing two files in tab-separated plain text format. “NetworkList.dat” is the CD—musician network edge list, and “artist_metadata.dat” is the musician metadata list. (ZIP) [file pone.0151784.s004.zip]

Archive with 5 entries (4 files):
- artist_metadata.dat
- __MACOSX/
- __MACOSX/._artist_metadata.dat
- NetworkList.dat
- __MACOSX/._NetworkList.dat
