# Supplementary material for: The Multi-Scale Network Landscape of Collaboration
Source: PLoS One. 2016 Mar 18;11(3):e0151784. doi: 10.1371/journal.pone.0151784 (PMC4798780; doi:10.1371/journal.pone.0151784)
Supplement: S1 Dataset — Two data sets were used for this research, provided in a zipped file “S1 Dataset.zip” containing two files in tab-separated plain text format. “NetworkList.dat” is the CD—musician network edge list, and “artist_metadata.dat” is the musician metadata list. (ZIP) [file pone.0151784.s004.zip › artist_metadata.dat]

artist	position	nationality	characteristic
Wolfgang_Amadeus_Mozart	Composer	Austria	Classical
Johann_Sebastian_Bach	Composer	Germany	Baroque
Ludwig_Van_Beethoven	Composer	Germany	Romantic
Johannes_Brahms	Composer	Germany	Romantic
Franz_Schubert	Composer	Austria	Romantic
Giuseppe_Verdi	Composer	Italy	Romantic
Peter_Ilyich_Tchaikovsky	Composer	Russia	Romantic
George_Frideric_Handel	Composer	United Kingdom	Baroque
Robert_Schumann	Composer	Germany	Romantic
Frederic_Chopin	Composer	Poland	Romantic
Felix_Mendelssohn	Composer	Germany	Romantic
Franz_Joseph_Haydn	Composer	Germany	Classical
Richard_Wagner	Composer	Germany	Romantic
Claude_Debussy	Composer	France	Modern
Franz_Liszt	Composer	Hungary	Romantic
London_Symphony_Orchestra	Ensemble	United Kingdom	Ensemble
Giacomo_Puccini	Composer	Italy	Romantic
Antonio_Vivaldi	Composer	Italy	Baroque
Antonin_Dvorak	Composer	Czechoslovakia	Romantic
Maurice_Ravel	Composer	France	Modern
Gioachino_Rossini	Composer	Italy	Romantic
Richard_Strauss	Composer	Germany	Romantic
Sergei_Rachmaninov	Composer	Russia	Romantic
Vienna_Philharmonic_Orchestra	Ensemble	Austria	Ensemble
Philharmonia_Orchestra	Ensemble	United Kingdom	Ensemble
Berlin_Philharmonic_Orchestra	Ensemble	Germany	Ensemble
Sergei_Prokofiev	Composer	Russia	Modern
Gaetano_Donizetti	Composer	Italy	Romantic
Dmitri_Shostakovich	Composer	Russia	Modern
Camille_Saint-Saens	Composer	France	Romantic
Georges_Bizet	Composer	France	Romantic
London_Philharmonic_Orchestra	Ensemble	United Kingdom	Ensemble
Gustav_Mahler	Composer	Austria	Romantic
Gabriel_Faure	Composer	France	Romantic
Charles_Gounod	Composer	France	Romantic
Igor_Stravinsky	Composer	Russia	Modern
Royal_Philharmonic_Orchestra	Ensemble	United Kingdom	Ensemble
Herbert_Von_Karajan	Conductor	Austria	Conductor
Edvard_Grieg	Composer	Norway	Romantic
Jules_Massenet	Composer	France	Romantic
Leonard_Bernstein	Conductor	United States of America	Conductor
Johann_Strauss_Jr.	Composer	Austria	Romantic
Sir_Edward_Elgar	Composer	United Kingdom	Romantic
Benjamin_Britten	Composer	United Kingdom	Modern
Jean_Sibelius	Composer	Finland	Modern
Bela_Bartok	Composer	Hungary	Modern
Cesar_Franck	Composer	France	Romantic
English_Chamber_Orchestra	Ensemble	United Kingdom	Ensemble
Hector_Berlioz	Composer	France	Romantic
Vincenzo_Bellini	Composer	Italy	Romantic
Carl_Maria_Von_Weber	Composer	Germany	Romantic
Georg_Philipp_Telemann	Composer	Germany	Baroque
Modest_Mussorgsky	Composer	Russia	Romantic
Anton_Bruckner	Composer	Austria	Romantic
Nikolai_Rimsky-Korsakov	Composer	Russia	Romantic
Ralph_Vaughan_Williams	Composer	United Kingdom	Post-Romantic
George_Gershwin	Composer	United States of America	Modern
Academy_Of_St._Martin_In_The_Fields	Ensemble	United Kingdom	Ensemble
New_York_Philharmonic	Ensemble	United States of America	Ensemble
Henry_Purcell	Composer	United Kingdom	Baroque
Milan_Teatro_Alla_Scala_Orchestra	Ensemble	Italy	Ensemble
Ruggero_Leoncavallo	Composer	Italy	Romantic
Francis_Poulenc	Composer	France	Modern
Sir_Neville_Marriner	Conductor	United Kingdom	Conductor
Chicago_Symphony_Orchestra	Ensemble	United States of America	Ensemble
Philadelphia_Orchestra	Ensemble	United States of America	Ensemble
Manuel_De_Falla	Composer	Spain	Modern
Royal_Concertgebouw_Orchestra	Ensemble	Netherlands	Ensemble
Domenico_Scarlatti	Composer	Italy	Baroque
Aaron_Copland	Composer	United States of America	Modern
Pietro_Mascagni	Composer	Italy	Romantic
Paul_Hindemith	Composer	Germany	Modern
Bavarian_Radio_Symphony_Orchestra	Ensemble	Germany	Ensemble
Heitor_Villa-Lobos	Composer	Brazil	Romantic
Giacomo_Meyerbeer	Composer	Germany	Romantic
Christoph_W._Gluck	Composer	Germany	Classical
Bedrich_Smetana	Composer	Czechoslovakia	Romantic
Jacques_Offenbach	Composer	Germany	Romantic
Placido_Domingo	Performer	Spain	Tenor
Milan_Teatro_Alla_Scala_Chorus	Ensemble	Italy	Ensemble
Boston_Symphony_Orchestra	Ensemble	United States of America	Ensemble
Claudio_Abbado	Conductor	Italy	Conductor
Samuel_Barber	Composer	United States of America	Modern
Isaac_Albeniz	Composer	Spain	Romantic
Bbc_Symphony_Orchestra	Ensemble	United Kingdom	Ensemble
New_Philharmonia_Orchestra	Ensemble	United Kingdom	Ensemble
Niccolo_Paganini	Composer	Italy	Romantic
Vienna_State_Opera_Chorus	Ensemble	Austria	Ensemble
Claudio_Monteverdi	Composer	Italy	Renaissance
Astor_Piazzolla	Composer	Latin Continuum	Modern
Umberto_Giordano	Composer	Italy	Romantic
Alexander_Scriabin	Composer	Russia	Post-Romantic
Berlin_Radio_Symphony_Orchestra	Ensemble	Germany	Ensemble
Dietrich_Fischer-Dieskau	Performer	Germany	Bass
Arnold_Schoenberg	Composer	Austria	Modern
Leos_Janacek	Composer	Czech Republic	Romantic
Erik_Satie	Composer	France	Modern
Daniel_Barenboim	Conductor	Israel	Conductor
Eugene_Ormandy	Conductor	United States of America	Conductor
Maria_Callas	Performer	United States of America	Soprano
Olivier_Messiaen	Composer	France	Modern
Neeme_Jarvi	Conductor	Estonia	Conductor
Max_Reger	Composer	Germany	Romantic
Carl_Philipp_Emmanuel_Bach	Composer	Germany	Classical
Enrique_Granados	Composer	Spain	Romantic
Johann_Pachelbel	Composer	Germany	Baroque
Alexander_Borodin	Composer	Russia	Romantic
Dresden_Staatskapelle	Ensemble	Germany	Ensemble
James_Levine	Conductor	United States of America	Conductor
Sir_Colin_Davis	Conductor	United Kingdom	Conductor
Luigi_Boccherini	Composer	Italy	Classical
Czech_Philharmonic_Orchestra	Ensemble	Czech Republic	Ensemble
Sir_Georg_Solti	Conductor	Hungary	Conductor
Amilcare_Ponchielli	Composer	Italy	Romantic
Gustav_Holst	Composer	United Kingdom	Post-Romantic
Andre_Previn	Conductor	United States of America	Conductor
Karl_Bohm	Conductor	Austria	Conductor
Joaquin_Rodrigo	Composer	Spain	Romantic
Cleveland_Orchestra	Ensemble	United States of America	Ensemble
Royal_Opera_House_Covent_Garden_Orchestra	Ensemble	United Kingdom	Ensemble
Bohuslav_Martinu	Composer	Czechoslovakia	Modern
Max_Bruch	Composer	Germany	Romantic
Richard_Hickox	Conductor	United Kingdom	Conductor
Vladimir_Ashkenazy	Conductor	Russia	Conductor
Luciano_Pavarotti	Performer	Italy	Tenor
Carl_Nielsen	Composer	Denmark	Post-Romantic
Tomaso_Albinoni	Composer	Italy	Baroque
Sir_Charles_Mackerras	Conductor	United States of America	Conductor
Ottorino_Respighi	Composer	Italy	Romantic
Sir_William_Walton	Composer	United Kingdom	Modern
William_Byrd	Composer	United Kingdom	Renaissance
Franz_Lehar	Composer	Austria	Romantic
Dietrich_Buxtehude	Composer	Germany	Baroque
Zubin_Mehta	Conductor	India	Conductor
Leo_Delibes	Composer	France	Romantic
Wilhelm_Furtwangler	Conductor	Germany	Conductor
Vienna_Symphony_Orchestra	Ensemble	Austria	Ensemble
Peter_Schreier	Performer	Germany	Tenor
Hugo_Wolf	Composer	Austria	Post-Romantic
Alexander_Glazunov	Composer	Russia	Romantic
Darius_Milhaud	Composer	France	Modern
Sir_John_Barbirolli	Conductor	United Kingdom	Conductor
Leipzig_Gewandhaus_Orchestra	Ensemble	Germany	Ensemble
Riccardo_Muti	Conductor	Italy	Conductor
Capella_Istropolitana	Ensemble	Slovakia	Ensemble
Aram_Khachaturian	Composer	Russia	Modern
Fritz_Kreisler	Composer	Austria	Modern
Royal_Scottish_National_Orchestra	Ensemble	United Kingdom	Ensemble
Arcangelo_Corelli	Composer	Italy	Baroque
Franz_Xaver_Gruber	Composer	Austria	Romantic
Charles_Ives	Composer	United States of America	Modern
Sviatoslav_Richter	Performer	Ukraine	Piano
John_Dowland	Composer	United Kingdom	Renaissance
Bavarian_Radio_Chorus	Ensemble	Germany	Ensemble
Francesco_Cilea	Composer	Italy	Modern
Jeno_Jando	Performer	Hungary	Piano
Carlo_Maria_Giulini	Conductor	Italy	Conductor
Vienna_State_Opera_Orchestra	Ensemble	Austria	Ensemble
Ambroise_Thomas	Composer	France	Romantic
Helmuth_Rilling	Conductor	Germany	Conductor
Nicolai_Gedda	Performer	Sweden	Tenor
Bernard_Haitink	Conductor	Netherlands	Conductor
Seiji_Ozawa	Conductor	Japan	Conductor
Lorin_Maazel	Conductor	United States of America	Conductor
Mikhail_Glinka	Composer	Russia	Romantic
George_Szell	Conductor	Hungary	Conductor
Alban_Berg	Composer	Austria	Modern
Cologne_West_German_Radio_Symphony_Orchestra	Ensemble	Germany	Ensemble
Zoltan_Kodaly	Composer	Hungary	Romantic
Elisabeth_Schwarzkopf	Performer	Germany	Soprano
Charles-Marie_Widor	Composer	France	Romantic
Bbc_Philharmonic_Orchestra	Ensemble	United Kingdom	Ensemble
Nbc_Symphony_Orchestra	Ensemble	United States of America	Ensemble
Francois_Couperin	Composer	France	Baroque
John_Cage	Composer	United States of America	Modern
Berlin_State_Opera_Orchestra	Ensemble	Germany	Ensemble
John_Eliot_Gardiner	Conductor	United Kingdom	Conductor
Richard_Bonynge	Conductor	Australia	Conductor
Jacques_Ibert	Composer	France	Modern
Gerard_Schwarz	Conductor	United States of America	Conductor
Ernest_Bloch	Composer	Switzerland	Modern
Kurt_Masur	Conductor	Germany	Conductor
Jean-Philippe_Rameau	Composer	France	Baroque
Johann_Nepomuk_Hummel	Composer	Austria	Classical
Leopold_Stokowski	Conductor	United States of America	Conductor
Pierre_Boulez	Conductor	France	Conductor
Sir_Thomas_Beecham	Conductor	United Kingdom	Conductor
Alfred_Schnittke	Composer	Russia	Contemporary
Bruno_Walter	Conductor	Germany	Conductor
Arthur_Sullivan	Composer	United Kingdom	Post-Romantic
Stuttgart_Bach_Collegium	Ensemble	Germany	Ensemble
Antal_Dorati	Conductor	Hungary	Conductor
Dame_Joan_Sutherland	Performer	Australia	Soprano
Jose_Carreras	Performer	Spain	Tenor
Stuttgart_Radio_Symphony_Orchestra	Ensemble	Germany	Ensemble
Bamberg_Symphony_Orchestra	Ensemble	Germany	Ensemble
Giovanni_Palestrina	Composer	Italy	Renaissance
Rafael_Kubelik	Conductor	Czechoslovakia	Conductor
Royal_Opera_House_Covent_Garden_Chorus	Ensemble	United Kingdom	Ensemble
Slovak_Philharmonic_Orchestra	Ensemble	Slovakia	Ensemble
Michael_Praetorius	Composer	Germany	Renaissance
Arrigo_Boito	Composer	Italy	Romantic
Christopher_Hogwood	Conductor	United Kingdom	Conductor
Otto_Klemperer	Conductor	Poland	Conductor
Simon_Rattle	Conductor	United Kingdom	Conductor
Marcel_Dupre	Composer	France	Modern
Percy_Aldridge_Grainger	Composer	Australia	Modern
Herbert_Howells	Composer	United Kingdom	Modern
Arturo_Toscanini	Conductor	Italy	Conductor
Metropolitan_Opera_Orchestra	Ensemble	United States of America	Ensemble
Royal_Liverpool_Philharmonic_Orchestra	Ensemble	United Kingdom	Ensemble
Joaquin_Turina	Composer	Spain	Modern
Erich_Wolfgang_Korngold	Composer	United States of America	Romantic
Johann_Strauss_Sr.	Composer	Austria	Romantic
Mirella_Freni	Performer	Italy	Soprano
Wolfgang_Sawallisch	Conductor	Germany	Conductor
Ferruccio_Busoni	Composer	Italy	Modern
Alessandro_Scarlatti	Composer	Italy	Romantic
Alberto_Ginastera	Composer	Argentina	Modern
Louis_Vierne	Composer	France	Post-Romantic
Pablo_De_Sarasate	Composer	Spain	Romantic
Adolphe-Charles_Adam	Composer	France	Romantic
City_Of_Birmingham_Symphony_Orchestra	Ensemble	United Kingdom	Ensemble
Sir_Adrian_Boult	Conductor	United Kingdom	Conductor
Yehudi_Menuhin	Performer	United States of America	Violin
National_Philharmonic_Orchestra	Ensemble	United Kingdom	Ensemble
Gachinger_Kantorei_Stuttgart	Ensemble	Germany	Ensemble
Georges_Enescu	Composer	Romania	Modern
Mstislav_Rostropovich	Performer	Russia	Cello
Christa_Ludwig	Performer	Germany	Mezzo-Soprano
Manuel_Ponce	Composer	Mexico	Modern
Alfred_Brendel	Performer	Austria	Piano
Montserrat_Caballe	Performer	Spain	Soprano
Giuseppe_Di_Stefano	Performer	Italy	Tenor
Italian_Radio_Symphony_Orchestra_Turin	Ensemble	Italy	Ensemble
Suisse_Romande_Orchestra	Ensemble	Switzerland	Ensemble
Edouard_Lalo	Composer	France	Post-Romantic
Frederick_Delius	Composer	United Kingdom	Post-Romantic
Thomas_Tallis	Composer	United Kingdom	Renaissance
Josef_Strauss	Composer	Austria	Romantic
Artur_Rubinstein	Performer	Poland	Piano
Riccardo_Chailly	Conductor	Italy	Conductor
Bournemouth_Symphony_Orchestra	Ensemble	United Kingdom	Ensemble
Rome_Opera_House_Orchestra	Ensemble	Italy	Ensemble
Fernando_Sor	Composer	Spain	Romantic
Louis_Spohr	Composer	Germany	Classical
Arvo_Part	Composer	Estonia	Contemporary
Charles_Dutoit	Conductor	Switzerland	Conductor
London_Symphony_Chorus	Ensemble	United Kingdom	Ensemble
Los_Angeles_Philharmonic_Orchestra	Ensemble	United States of America	Ensemble
Berlin_Symphony_Orchestra	Ensemble	Germany	Ensemble
John_Francis_Wade	Composer	France	Classical
Leonard_Slatkin	Conductor	United States of America	Conductor
Nikolaus_Harnoncourt	Conductor	Austria	Conductor
Vernon_Handley	Conductor	United Kingdom	Conductor
Munich_Radio_Symphony_Orchestra	Ensemble	Germany	Ensemble
Halle_Orchestra	Ensemble	United Kingdom	Ensemble
Girolamo_Frescobaldi	Composer	Italy	Baroque
John_Philip_Sousa	Composer	United States of America	Post-Romantic
Sir_Malcolm_Sargent	Conductor	United Kingdom	Conductor
Fritz_Reiner	Conductor	Hungary	Conductor
Dame_Janet_Baker	Performer	United Kingdom	Contralto
Charles_Villiers_Stanford	Composer	Ireland	Post-Romantic
Emmanuel_Chabrier	Composer	France	Romantic
Tullio_Serafin	Conductor	Italy	Conductor
Rudolf_Serkin	Performer	Austria	Piano
Academy_Of_Ancient_Music	Ensemble	United Kingdom	Ensemble
Italian_Radio_Symphony_Orchestra_Rome	Ensemble	Italy	Ensemble
Arthur_Honegger	Composer	Switzerland	Modern
Maurice_Durufle	Composer	France	Modern
Kurt_Weill	Composer	Germany	Modern
Friedrich_Von_Flotow	Composer	Germany	Romantic
Southwest_German_Radio_Symphony_Orchestra	Ensemble	Germany	Ensemble
Ernest_Chausson	Composer	France	Romantic
David_Oistrakh	Performer	Russia	Violin
Glenn_Gould	Performer	Canada	Piano
Renata_Tebaldi	Performer	Italy	Soprano
Itzhak_Perlman	Performer	Israel	Violin
Frank_Martin	Composer	Switzerland	Modern
Gerald_Moore	Performer	United Kingdom	Piano
Atlanta_Symphony_Orchestra	Ensemble	United States of America	Ensemble
Gothenburg_Symphony_Orchestra	Ensemble	Sweden	Ensemble
Johann_Christian_Bach	Composer	Germany	Classical
Gianandrea_Gavazzeni	Conductor	Italy	Conductor
Bayreuth_Festival_Orchestra	Ensemble	Germany	Ensemble
Scottish_Chamber_Orchestra	Ensemble	United Kingdom	Ensemble
Erich_Leinsdorf	Conductor	Austria	Conductor
Martha_Argerich	Performer	Argentina	Piano
Orchestre_De_La_Societe_Du_Conservatoire_Paris	Ensemble	France	Ensemble
Heinrich_Schutz	Composer	Germany	Baroque
Yo-Yo_Ma	Performer	France	Cello
Slovak_Radio_Symphony_Orchestra	Ensemble	Slovakia	Ensemble
Karol_Szymanowski	Composer	Poland	Modern
Francisco_Tarrega	Composer	Spain	Romantic
Moscow_Symphony_Orchestra	Ensemble	Russia	Ensemble
Josquin_Des_Prez	Composer	Belgium	Renaissance
Anton_Rubinstein	Composer	Russia	Romantic
Josef_Suk	Composer	Czech Republic	Romantic
Piero_De_Palma	Performer	Italy	Tenor
Columbia_Symphony_Orchestra	Ensemble	United States of America	Ensemble
Rca_Victor_Symphony_Orchestra	Ensemble	United States of America	Ensemble
John_T._Williams	Composer	United States of America	Modern
Giovanni_Gabrieli	Composer	Italy	Renaissance
Tomas_Luis_De_Victoria	Composer	Spain	Renaissance
Nicolai_Ghiaurov	Performer	Bulgaria	Bass
Dame_Kiri_Te_Kanawa	Performer	New Zealand	Soprano
City_Of_London_Sinfonia	Ensemble	United Kingdom	Ensemble
Giuseppe_Tartini	Composer	Italy	Classical
Henri_Wieniawski	Composer	Poland	Romantic
Monteverdi_Choir	Ensemble	United Kingdom	Ensemble
Berlin_Staatskapelle_Orchestra	Ensemble	Germany	Ensemble
Italian_Radio_Symphony_Orchestra_Milan	Ensemble	Italy	Ensemble
Charles_Munch	Conductor	France	Conductor
Florence_Maggio_Musicale_Orchestra	Ensemble	Italy	Ensemble
Lucia_Popp	Performer	Slovakia	Soprano
Isaac_Stern	Performer	Russia	Violin
English_Baroque_Soloists	Ensemble	United Kingdom	Ensemble
Ortf_National_Orchestra	Ensemble	France	Ensemble
Joseph_Rheinberger	Composer	Germany	Romantic
Michael_Tilson_Thomas	Conductor	United States of America	Conductor
Theo_Adam	Performer	Germany	Bass
Giulietta_Simionato	Performer	Italy	Mezzo-soprano
Israel_Philharmonic_Orchestra	Ensemble	Israel	Ensemble
Chamber_Orchestra_Of_Europe	Ensemble	United Kingdom	Ensemble
Philip_Glass	Composer	United States of America	Contemporary
Witold_Lutoslawski	Composer	Poland	Modern
Antoni_Wit	Conductor	Poland	Conductor
Barry_Wordsworth	Conductor	United Kingdom	Conductor
Cambridge_King'S_College_Choir	Ensemble	United Kingdom	Ensemble
Leo_Brouwer	Composer	Cuba	Contemporary
Alfredo_Catalani	Composer	Italy	Romantic
David_Zinman	Conductor	United States of America	Conductor
Walter_Berry	Performer	Austria	Bass
Marc-Antoine_Charpentier	Composer	France	Baroque
Frank_Bridge	Composer	United Kingdom	Modern
Carlo_Bergonzi	Performer	Italy	Tenor
Giovanni_Battista_Pergolesi	Composer	Italy	Baroque
Arnold_Bax	Composer	United Kingdom	Modern
Franz_Von_Suppe	Composer	Austria	Romantic
Malcolm_Arnold	Composer	United Kingdom	Contemporary
Orlando_De_Lassus	Composer	Belgium	Renaissance
Leif_Segerstam	Conductor	Finland	Conductor
Vladimir_Horowitz	Performer	Russia	Piano
Boston_Pops	Ensemble	United States of America	Ensemble
John_Rutter	Composer	United Kingdom	Contemporary
Jose_Van_Dam	Performer	Belgium	Bass-Baritone
Arleen_Auger	Performer	United States of America	Soprano
Jean_Francaix	Composer	France	Modern
Raymond_Leppard	Conductor	United Kingdom	Conductor
Hermann_Prey	Performer	Germany	Baritone
Hans_Hotter	Performer	Germany	Bass
Gidon_Kremer	Performer	Latvia	Violin
Pinchas_Zukerman	Performer	Israel	Violin
Anton_Von_Webern	Composer	Austria	Modern
Anne_Sofie_Von_Otter	Performer	Sweden	Mezzo-soprano
Edita_Gruberova	Performer	Slovakia	Soprano
Franco_Corelli	Performer	Italy	Tenor
St._Louis_Symphony_Orchestra	Ensemble	United States of America	Ensemble
Paul_Dukas	Composer	France	Romantic
Giuseppe_Sinopoli	Conductor	Italy	Conductor
Johannes_Wildner	Conductor	Austria	Conductor
Erno_Von_Dohnanyi	Composer	Slovakia	Modern
Renata_Scotto	Performer	Italy	Soprano
Sir_Andrew_Davis	Conductor	United Kingdom	Conductor
Rolando_Panerai	Performer	Italy	Baritone
Takako_Nishizaki	Performer	Japan	Violin
Trevor_Pinnock	Conductor	United Kingdom	Conductor
Michael_George	Performer	United Kingdom	Bass
Emma_Kirkby	Performer	United Kingdom	Mezzo-soprano
Claudio_Arrau	Performer	Chile	Piano
Anthony_Rolfe_Johnson	Performer	United Kingdom	Tenor
Mario_Del_Monaco	Performer	Italy	Tenor
Orlando_Gibbons	Composer	United Kingdom	Renaissance
Thomas_Hampson	Performer	United States of America	Baritone
Tito_Gobbi	Performer	Italy	Baritone
Rome_Opera_House_Chorus	Ensemble	Italy	Ensemble
Ambrosian_Opera_Chorus	Ensemble	United Kingdom	Ensemble
Michael_Haydn	Composer	Austria	Classical
Montreal_Symphony_Orchestra	Ensemble	Canada	Ensemble
Orchestre_De_Paris	Ensemble	France	Ensemble
San_Francisco_Symphony_Orchestra	Ensemble	United States of America	Ensemble
Roger_Norrington	Conductor	United Kingdom	Conductor
Georges_PreTre	Conductor	France	Conductor
Charles_Hubert_Parry	Composer	Italy	Classical
Gerald_Finzi	Composer	United Kingdom	Modern
M._Castelnuovo-Tedesco	Composer	Italy	Modern
Luigi_Cherubini	Composer	Italy	Romantic
Graham_Johnson	Performer	United Kingdom	Piano
Orpheus_Chamber_Orchestra	Ensemble	United States of America	Ensemble
Carl_Orff	Composer	Germany	Modern
Ton_Koopman	Conductor	Netherlands	Conductor
Christoph_Pregardien	Performer	Germany	Tenor
John_Mark_Ainsley	Performer	United Kingdom	Tenor
North_German_Radio_Symphony_Orchestra	Ensemble	Germany	Ensemble
Marin_Marais	Composer	France	Baroque
Toru_Takemitsu	Composer	Japan	Contemporary
Klaus_Mertens	Performer	Germany	Bass
Andreas_Schmidt	Performer	Germany	Tenor
Jascha_Heifetz	Performer	Russia	Violin
Budapest_Symphony_Orchestra	Ensemble	Hungary	Ensemble
Leipzig_Radio_Chorus	Ensemble	Germany	Ensemble
Santa_Cecilia_Academy_Rome_Orchestra	Ensemble	Italy	Ensemble
Engelbert_Humperdinck	Composer	United Kingdom	Romantic
Gennadi_Rozhdestvensky	Conductor	Russia	Conductor
Yevgeny_Svetlanov	Conductor	Russia	Conductor
Edith_Mathis	Performer	Switzerland	Soprano
Bolshoi_Theatre_Orchestra	Ensemble	Russia	Ensemble
Renato_Bruson	Performer	Italy	Baritone
Pablo_Casals	Performer	Spain	Cello
Jean-Pierre_Rampal	Performer	France	Flute
London_Sinfonietta	Ensemble	United Kingdom	Ensemble
Alan_Hovhaness	Composer	United States of America	Modern
Mariss_Jansons	Conductor	United States of America	Conductor
Michael_Halasz	Conductor	Hungary	Conductor
Jesus_Lopez-Cobos	Conductor	Spain	Conductor
Polish_Radio_Symphony_Orchestra	Ensemble	Poland	Ensemble
John_Ireland	Composer	United Kingdom	Modern
Albert_Roussel	Composer	France	Post-Romantic
Stephen_Varcoe	Performer	United Kingdom	Bass
Andras_Schiff	Performer	Hungary	Piano
Felicity_Lott	Performer	United Kingdom	Soprano
Ambrosian_Singers	Ensemble	United Kingdom	Ensemble
English_Concert	Ensemble	United Kingdom	Ensemble
Valery_Gergiev	Conductor	Russia	Conductor
Birgit_Nilsson	Performer	Sweden	Soprano
Heinrich_Ignaz_Biber	Composer	Czech Republic	Baroque
Luciano_Berio	Composer	Italy	Contemporary
Erich_Kunzel	Conductor	United States of America	Conductor
Philippe_Herreweghe	Conductor	Belgium	Conductor
Emil_Gilels	Performer	Russia	Piano
Leontyne_Price	Performer	United States of America	Soprano
Gyorgy_Ligeti	Composer	Hungary	Contemporary
Krzysztof_Penderecki	Composer	Poland	Contemporary
Mauro_Giuliani	Composer	Italy	Romantic
Osmo_Vanska	Conductor	Finland	Conductor
Sherrill_Milnes	Performer	Middle East	Baritone
Robert_Lloyd	Performer	United Kingdom	Bass
James_Bowman	Performer	United Kingdom	Countertenor
Robert_Tear	Performer	United Kingdom	Tenor
Domenico_Cimarosa	Composer	Italy	Classical
Felix_Alexandre_Guilmant	Composer	Italy	Classical
Nikolai_Medtner	Composer	Russia	Modern
Robert_Shaw	Conductor	United States of America	Conductor
Ann_Murray	Performer	Ireland	Mezzo-Soprano
Howard_Shelley	Performer	United Kingdom	Piano
Vienna_Boys'_Choir	Ensemble	Austria	Ensemble
John_Tavener	Composer	United Kingdom	Contemporary
Andre_Jolivet	Composer	Flanders	Modern
Elliott_Carter	Composer	United States of America	Modern
Sigfrid_Karg-Elert	Composer	Germany	Romantic
Francesco_Paolo_Tosti	Composer	Italy	Romantic
Piero_Cappuccilli	Performer	Italy	Baritone
Marilyn_Horne	Performer	United States of America	Mezzo-soprano
Florence_Maggio_Musicale_Chorus	Ensemble	Italy	Ensemble
Warsaw_Philharmonic_Orchestra	Ensemble	Poland	Ensemble
Russian_State_Symphony_Orchestra	Ensemble	Russia	Ensemble
Michael_Tippett	Composer	United Kingdom	Modern
Jan_Pieterszoon_Sweelinck	Composer	Netherlands	Renaissance
Eugen_Jochum	Conductor	Germany	Conductor
Harry_Christophers	Conductor	United Kingdom	Conductor
Jordi_Savall	Conductor	Spain	Conductor
Robert_King	Conductor	United Kingdom	Conductor
Kiril_Kondrashin	Conductor	Russia	Conductor
Thomas_Allen	Performer	United Kingdom	Baritone
Samuel_Ramey	Performer	United States of America	Bass
Barbara_Hendricks	Performer	United States of America	Soprano
King'S_Consort	Ensemble	United Kingdom	Ensemble
Geoffrey_Mitchell_Choir	Ensemble	Germany	Ensemble
Bayreuth_Festival_Chorus	Ensemble	Germany	Ensemble
Federico_Moreno-Torroba	Composer	Spain	Modern
Andrew_Litton	Conductor	United States of America	Conductor
Iona_Brown	Conductor	United Kingdom	Conductor
Rudolf_Kempe	Conductor	Germany	Conductor
Bbc_Scottish_Symphony_Orchestra	Ensemble	United Kingdom	Ensemble
Munich_Philharmonic_Orchestra	Ensemble	Germany	Ensemble
Metropolitan_Opera_Chorus	Ensemble	Belgium	Ensemble
Muzio_Clementi	Composer	Italy	Classical
Gottlob_Frick	Performer	Germany	Bass
Brigitte_Fassbaender	Performer	Germany	Contralto
Michael_Chance	Performer	United Kingdom	Countertenor
Heinz_Holliger	Performer	Switzerland	Oboe
Alfredo_Kraus	Performer	Latin Continuum	Tenor
Mark_Padmore	Performer	United Kingdom	Tenor
Alexander_Schneider	Performer	Lithuania	Violin
Bavarian_State_Opera_Orchestra	Ensemble	Germany	Ensemble
Cincinnati_Symphony_Orchestra	Ensemble	United States of America	Ensemble
Bavarian_State_Opera_Chorus	Ensemble	Germany	Ensemble
Alessandro_Marcello	Composer	Italy	Baroque
Ned_Rorem	Composer	United States of America	Contemporary
Richard_Rodgers	Composer	United States of America	Modern
Jacques_Halevy	Composer	France	Romantic
Jessye_Norman	Performer	United States of America	Soprano
Bratislava_Slovak_Radio_Symphony_Orchestra	Ensemble	Slovakia	Ensemble
Italian_Radio_Chorus_Milan	Ensemble	Italy	Ensemble
Leipzig_Radio_Symphony_Orchestra	Ensemble	Germany	Ensemble
Jean-Baptiste_Lully	Composer	France	Baroque
Scott_Joplin	Composer	United States of America	Post-Romantic
Otto_Nicolai	Composer	Germany	Romantic
Adrian_Leaper	Conductor	United Kingdom	Conductor
Andre_Cluytens	Conductor	France	Conductor
Libor_Pesek	Conductor	Czech Republic	Conductor
Giuseppe_Taddei	Performer	Italy	Baritone
Josef_Greindl	Performer	Germany	Bass
Barbara_Bonney	Performer	Germany	Soprano
Gundula_Janowitz	Performer	Germany	Soprano
Charles_Daniels	Performer	United Kingdom	Tenor
The_Sixteen	Ensemble	United Kingdom	Ensemble
Ussr_State_Symphony_Orchestra	Ensemble	Russia	Ensemble
Samuel_Scheidt	Composer	Germany	Baroque
Lowell_Mason	Composer	United Kingdom	Romantic
Michael_Gielen	Conductor	Austria	Conductor
Emanuel_Ax	Performer	United States of America	Piano
Ruggero_Raimondi	Performer	Italy	Piano
John_Alldis_Choir	Ensemble	United Kingdom	Ensemble
Stuttgart_Chamber_Orchestra	Ensemble	Germany	Ensemble
Berlin_Deutsche_Oper_Orchestra	Ensemble	Germany	Ensemble
Chorus	Ensemble	#N/A	Ensemble
Cincinnati_Pops	Ensemble	Germany	Ensemble
Philharmonia_Chorus	Ensemble	Italy	Ensemble
Vienna_Singverein	Ensemble	Germany	Ensemble
Alexander_Von_Zemlinsky	Composer	Austria	Modern
Nino_Rota	Composer	Italy	Modern
Esa-Pekka_Salonen	Conductor	Finland	Conductor
David_Parry	Conductor	United Kingdom	Conductor
Stephen_Gunzenhauser	Conductor	United States of America	Conductor
Peter_Kooy	Performer	The Netherlands	Bass
Dresden_Philharmonic_Orchestra	Ensemble	Germany	Ensemble
Agustin_Barrios_Mangore	Composer	Paraguay	Modern
Arthur_Fiedler	Conductor	United States of America	Conductor
Oliviero_De_Fabritiis	Conductor	Italy	Conductor
Vaclav_Neumann	Conductor	Czechoslovakia	Conductor
William_Christie	Conductor	United States of America	Conductor
Boris_Christoff	Performer	Bulgaria	Bass
Irmgard_Seefried	Performer	Germany	Cello
Idil_Biret	Performer	Turkey	Piano
Roger_Vignoles	Performer	United Kingdom	Piano
Walter_Gieseking	Performer	Germany	Piano
Philip_Langridge	Performer	United Kingdom	Tenor
Prague_Chamber_Orchestra	Ensemble	Czechoslovakia	Ensemble
Vienna_Volksoper_Orchestra	Ensemble	Austria	Ensemble
Lindsay_String_Quartet	Ensemble	Germany	Ensemble
Peter_Maag	Conductor	Switzerland	Conductor
Rene_Jacobs	Conductor	Belgium	Conductor
James_Galway	Performer	Ireland	Flute
Agnes_Baltsa	Performer	Greece	Mezzo-Soprano
Helen_Donath	Performer	United States of America	Soprano
London_Mozart_Players	Ensemble	United Kingdom	Ensemble
Berlin_Rias_Chamber_Chorus	Ensemble	Germany	Ensemble
I_Musici	Ensemble	Italy	Ensemble
Gunter_Wand	Conductor	Germany	Conductor
Michel_Plasson	Conductor	France	Conductor
Bryn_Terfel	Performer	United Kingdom	Bass-baritone
Roland_Pontinen	Performer	Sweden	Piano
Victoria_De_Los_Angeles	Performer	Spain	Soprano
Anton_Dermota	Performer	Slovenia	Tenor
Arthur_Grumiaux	Performer	Belgium	Violin
Berlin_Radio_Chorus	Ensemble	Germany	Ensemble
Seattle_Symphony_Orchestra	Ensemble	United States of America	Ensemble
William_Bolcom	Composer	United States of America	Contemporary
Morton_Gould	Composer	United States of America	Modern
Dimitri_Mitropoulos	Conductor	Greece	Conductor
Kent_Nagano	Conductor	United States of America	Conductor
Pierre_Monteux	Conductor	France	Conductor
Stephen_Cleobury	Conductor	United Kingdom	Conductor
Nash_Ensemble	Ensemble	United Kingdom	Ensemble
Prague_Philharmonic_Chorus	Ensemble	Czech Republic	Ensemble
Pietro_Antonio_Locatelli	Composer	Italy	Baroque
Einojuhani_Rautavaara	Composer	Finland	Contemporary
Gustave_Charpentier	Composer	France	Post-Romantic
Guillaume_Dufay	Composer	France	Renaissance
Alberto_Erede	Conductor	Italy	Conductor
Masaaki_Suzuki	Conductor	Japan	Conductor
Herbert_Kegel	Conductor	Germany	Conductor
Murray_Perahia	Performer	United States of America	Piano
Italian_Radio_Chorus_Rome	Ensemble	Italy	Ensemble
Irving_Berlin	Composer	United States of America	Modern
Reinhold_Gliere	Composer	Russia	Romantic
Ferenc_Fricsay	Conductor	Hungary	Conductor
Jeffrey_Tate	Conductor	United Kingdom	Conductor
Jiri_Belohlavek	Conductor	Czech Republic	Conductor
Sigiswald_Kuijken	Conductor	Belgium	Conductor
Paul_Freeman	Conductor	United States of America	Conductor
John_Shirley-Quirk	Performer	United Kingdom	Bass
Danish_National_Radio_Symphony_Orchestra	Ensemble	Denmark	Ensemble
Kosice_Slovak_State_Philharmonic_Orchestra	Ensemble	Slovakia	Ensemble
Russian_Philharmonic_Symphony_Orchestra	Ensemble	Russia	Ensemble
Henry_Walford_Davies	Composer	United Kingdom	Romantic
Mily_Balakirev	Composer	Russia	Romantic
Christoph_Von_Dohnanyi	Conductor	Germany	Conductor
Hans_Knappertsbusch	Conductor	Germany	Conductor
Paavo_Jarvi	Conductor	Estonia	Conductor
Roy_Goodman	Conductor	United Kingdom	Conductor
Sesto_Bruscantini	Performer	Italy	Baritone
Alastair_Miles	Performer	United Kingdom	Bass
Helen_Watts	Performer	United Kingdom	Contralto
Mikhail_Pletnev	Performer	Russia	Piano
Lausanne_Chamber_Orchestra	Ensemble	Switzerland	Ensemble
New_Zealand_Symphony_Orchestra	Ensemble	New Zealand	Ensemble
Pittsburgh_Symphony_Orchestra	Ensemble	United States of America	Ensemble
Berlin_Deutsche_Oper_Chorus	Ensemble	Germany	Ensemble
Kodaly_String_Quartet	Ensemble	Hungary	Ensemble
Saarbrucken_Radio_Symphony_Orchestra	Ensemble	Germany	Ensemble
Leopold_Mozart	Composer	Germany	Classical
Federico_Mompou	Composer	Spain	Modern
Henri_Dutilleux	Composer	France	Modern
Jean_Langlais	Composer	France	Modern
Peter_Warlock	Composer	United Kingdom	Modern
Antonino_Votto	Conductor	Italy	Conductor
Ernest_Ansermet	Conductor	Switzerland	Conductor
Francesco_Molinari-Pradelli	Conductor	Italy	Conductor
Ondrej_Lenard	Conductor	Czechoslovakia	Conductor
Otmar_Suitner	Conductor	Austria	Conductor
Vittorio_Gui	Conductor	Italy	Conductor
Nicola_Zaccaria	Performer	Greece	Bass
Robert_Holl	Performer	Netherlands	Bass
Fiorenza_Cossotto	Performer	Italy	Mezzo-Soprano
Wilhelm_Kempff	Performer	Germany	Piano
Paul_Agnew	Performer	United Kingdom	Tenor
Detroit_Symphony_Orchestra	Ensemble	United States of America	Ensemble
Tafelmusik	Ensemble	Canada	Ensemble
John_Corigliano	Composer	United States of America	Contemporary
Eugene_Bozza	Composer	France	Modern
Carl_Loewe	Composer	Germany	Romantic
Eduardo_Di_Capua	Composer	Italy	Romantic
Thomas_Schippers	Conductor	United States of America	Conductor
Sir_Alexander_Gibson	Conductor	United Kingdom	Conductor
Earl_Wild	Performer	United States of America	Piano
Philippe_Entremont	Performer	France	Piano
James_Gilchrist	Performer	United Kingdom	Tenor
Jussi_Bjorling	Performer	Sweden	Tenor
Utah_Symphony_Orchestra	Ensemble	United States of America	Ensemble
Hungarian_State_Orchestra	Ensemble	Hungary	Ensemble
Steve_Reich	Composer	United States of America	Contemporary
Vincent_Persichetti	Composer	United States of America	Modern
Imre_Kalman	Composer	Hungary	Romantic
Alfred_Walter	Conductor	Czech Republic	Conductor
Kurt_Moll	Performer	Germany	Bass
Richard_Stoltzman	Performer	United States of America	Clarinet
Fedora_Barbieri	Performer	Italy	Mezzo-Soprano
Rogers_Covey-Crump	Performer	United Kingdom	Tenor
Ulster_Orchestra	Ensemble	United Kingdom	Ensemble
Hildegard_Of_Bingen	Composer	Germany	Medieval
Arthur_Bliss	Composer	United Kingdom	Modern
Anton_Arensky	Composer	Russia	Romantic
Joseph_Keilberth	Conductor	Germany	Conductor
Martyn_Brabbins	Conductor	United Kingdom	Conductor
Matthias_Bamert	Conductor	Switzerland	Conductor
Fernando_Corena	Performer	Switzerland	Bass
Dieter_Klocker	Performer	Germany	Clarinet
Della_Jones	Performer	United Kingdom	Mezzo-soprano
Teresa_Berganza	Performer	Spain	Mezzo-Soprano
Kirsten_Flagstad	Performer	Norway	Soprano
Antonio_Soler	Composer	Spain	Classical
Ernesto_De_Curtis	Composer	Italy	Modern
Hans_Pfitzner	Composer	Germany	Post-Romantic
Gabriel_Pierne	Composer	France	Romantic
William_J._Kirkpatrick	Composer	United States of America	Romantic
Christoph_Eschenbach	Conductor	Germany	Conductor
Herbert_Blomstedt	Conductor	Sweden	Conductor
John_Pritchard	Conductor	United Kingdom	Conductor
Jose_Serebrier	Conductor	United States of America	Conductor
Simon_Standage	Conductor	United Kingdom	Conductor
Cesare_Siepi	Performer	Italy	Bass
Janos_Starker	Performer	Hungary	Cello
Kathleen_Battle	Performer	United States of America	Soprano
Toulouse_Capitole_Orchestra	Ensemble	France	Ensemble
Eugene_YsayE	Composer	Belgium	Modern
Thomas_Morley	Composer	United Kingdom	Renaissance
Albert_Lortzing	Composer	Germany	Romantic
Jorg_Faerber	Conductor	Germany	Conductor
Lamberto_Gardelli	Conductor	Italy	Conductor
Ludwig_Guttler	Conductor	Germany	Conductor
Alexander_Rahbari	Conductor	Iran	Conductor
Kurt_Sanderling	Conductor	Prussia	Conductor
Gustav_Leonhardt	Performer	Netherlands	Harpsichord
Maurizio_Pollini	Performer	Italy	Piano
Bavarian_State_Orchestra	Ensemble	Germany	Ensemble
Nicolaus_Esterhazy_Sinfonia	Ensemble	Hungary	Ensemble
Jeremiah_Clarke	Composer	United Kingdom	Baroque
Dmitri_Kabalevsky	Composer	Russia	Modern
David_Lloyd-Jones	Conductor	United Kingdom	Conductor
Erich_Kleiber	Conductor	Austria	Conductor
Igor_Markevitch	Conductor	Russia	Conductor
Ettore_Bastianini	Performer	Italy	Bass-baritone
Zoltan_Kocsis	Performer	Hungary	Piano
Fritz_Wunderlich	Performer	Germany	Tenor
Lahti_Symphony_Orchestra	Ensemble	Finland	Ensemble
Swedish_Radio_Symphony_Orchestra	Ensemble	Sweden	Ensemble
Vienna_Radio_Symphony_Orchestra	Ensemble	Sweden	Ensemble
Daniel-Francois_Auber	Composer	France	Romantic
Stanislaw_Skrowaczewski	Conductor	Poland	Conductor
Peter_Harvey	Performer	United Kingdom	Bass
John_Williams	Performer	United States of America	Guitar
Sandrine_Piau	Performer	France	Soprano
Susan_Gritton	Performer	United Kingdom	Soprano
Bach_Collegium_Japan	Ensemble	Japan	Ensemble
Dallas_Symphony_Orchestra	Ensemble	United States of America	Ensemble
Deutsches_Symphonie-Orchester_Berlin	Ensemble	Germany	Ensemble
Oslo_Philharmonic_Orchestra	Ensemble	Norway	Ensemble
Cologne_West_German_Radio_Chorus	Ensemble	Germany	Ensemble
Helsinki_Philharmonic_Orchestra	Ensemble	Finland	Ensemble
Italian_Radio_Chorus_Turin	Ensemble	Italy	Ensemble
Paris_Opera_Orchestra	Ensemble	France	Ensemble
Giuseppe_Torelli	Composer	Italy	Baroque
John_Adams	Composer	United States of America	Contemporary
Henri_Duparc	Composer	France	Post-Romantic
Clara_Wieck_Schumann	Composer	Germany	Romantic
Moritz_Moszkowski	Composer	Germany	Romantic
Stephen_Foster	Composer	United States of America	Romantic
Carlos_Kleiber	Conductor	Germany	Conductor
Edo_De_Waart	Conductor	Netherlands	Conductor
Kurt_Bohme	Performer	Germany	Bass
Frederica_Von_Stade	Performer	United States of America	Mezzo-soprano
Leslie_Howard	Performer	Australia	Piano
Robert_Casadesus	Performer	France	Piano
Heather_Harper	Performer	Ireland	Soprano
Beniamino_Gigli	Performer	Italy	Tenor
Jon_Vickers	Performer	Canada	Tenor
Martyn_Hill	Performer	United Kingdom	Tenor
Peter_Pears	Performer	United Kingdom	Tenor
Finnish_Radio_Symphony_Orchestra	Ensemble	Finland	Ensemble
Naples_Teatro_San_Carlo_Orchestra	Ensemble	Italy	Ensemble
Leroy_Anderson	Composer	United States of America	Modern
Clemens_Krauss	Conductor	Austria	Conductor
Peter_Phillips	Conductor	United Kingdom	Conductor
Walter_Susskind	Conductor	Czech Republic	Conductor
Simon_Preston	Performer	United Kingdom	Harpsichord
Sena_Jurinac	Performer	Bosnia	Soprano
Yvonne_Kenny	Performer	Australia	Soprano
Bbc_National_Orchestra_Of_Wales	Ensemble	United Kingdom	Ensemble
National_Symphony_Orchestra_Of_Ireland	Ensemble	Ireland	Ensemble
Les_Arts_Florissants	Ensemble	United Kingdom	Ensemble
Oxford_New_College_Choir	Ensemble	Ireland	Ensemble
Santa_Cecilia_Academy_Rome_Chorus	Ensemble	Venezuela	Ensemble
Vienna_Concentus_Musicus	Ensemble	Croatia	Ensemble
Francesco_Geminiani	Composer	Italy	Baroque
Jean_Marie_Leclair	Composer	France	Baroque
Gunther_Schuller	Composer	United States of America	Modern
Richard_Kapp	Conductor	United States of America	Conductor
Valeri_Polyanskii	Conductor	Russia	Conductor
John_Tomlinson	Performer	United Kingdom	Bass
Andrew_Lawrence-King	Performer	United Kingdom	Harpsichord
Monica_Huggett	Performer	United Kingdom	Violin
Northern_Sinfonia	Ensemble	United Kingdom	Ensemble
Hans_Werner_Henze	Composer	Germany	Contemporary
Richard_Rodney_Bennett	Composer	United Kingdom	Contemporary
Charles_Koechlin	Composer	France	Modern
Maurice_Abravanel	Conductor	United States of America	Conductor
Cecilia_Bartoli	Performer	Italy	Mezzo-Soprano
Marc-Andre_Hamelin	Performer	Canada	Piano
Anna_Moffo	Performer	United States of America	Soprano
Nancy_Argenta	Performer	Canada	Soprano
Richard_Lewis	Performer	United Kingdom	Tenor
Amsterdam_Baroque_Orchestra	Ensemble	Netherlands	Ensemble
Bournemouth_Sinfonietta	Ensemble	United Kingdom	Ensemble
New_Symphony_Orchestra	Ensemble	Bulgaria	Ensemble
Slovak_State_Philharmonic_Orchestra	Ensemble	Slovakia	Ensemble
Venice_Teatro_La_Fenice_Orchestra	Ensemble	Italy	Ensemble
Carl_Stamitz	Composer	Bohemia	Classical
Joseph_Jongen	Composer	Belgium	Modern
Leopold_Godowsky	Composer	Poland	Post-Romantic
Edward_Macdowell	Composer	United States of America	Romantic
Arturo_Basile	Conductor	Italy	Conductor
Carl_Schuricht	Conductor	Germany	Conductor
Dennis_Russell_Davies	Conductor	United States of America	Conductor
Jascha_Horenstein	Conductor	United States of America	Conductor
Robert_Stankovsky	Conductor	United Kingdom	Conductor
Robin_Blaze	Performer	United Kingdom	Countertenor
Kurt_Equiluz	Performer	Austria	Tenor
Anne-Sophie_Mutter	Performer	United States of America	Violin
Bbc_Concert_Orchestra	Ensemble	United Kingdom	Ensemble
Kirov_Theater_Orchestra	Ensemble	Belgium	Ensemble
Orchestra_Of_The_Age_Of_Enlightenment	Ensemble	Latvia	Ensemble
Ukrainian_National_Symphony_Orchestra	Ensemble	United Kingdom	Ensemble
Niels_Gade	Composer	Denmark	Romantic
Peter_Cornelius	Composer	Germany	Romantic
Reynaldo_Hahn	Composer	Venezuela	Romantic
Karel_Ancerl	Conductor	Czechoslovakia	Conductor
Willi_Boskovsky	Conductor	Austria	Conductor
Arthur_Rother	Conductor	Germany	Conductor
Richard_Edlinger	Conductor	Austria	Conductor
Mischa_Maisky	Performer	Latvia	Cello
Renee_Fleming	Performer	United States of America	Soprano
Bruce_Ford	Performer	United States of America	Tenor
Henryk_Szeryng	Performer	Poland	Violin
Czecho-Slovak_Radio_Symphony_Orchestra_Bratislava	Ensemble	Czech Republic	Ensemble
Prague_Symphony_Orchestra	Ensemble	Czech Republic	Ensemble
Tallis_Scholars	Ensemble	United Kingdom	Ensemble
Thomas_Augustine_Arne	Composer	United Kingdom	Baroque
Anatole_Liadov	Composer	Russia	Romantic
Enrique_Batiz	Conductor	Mexico	Conductor
Frans_Bruggen	Conductor	Netherlands	Conductor
Josef_Krips	Conductor	Austria	Conductor
Raphael_Wallfisch	Performer	United Kingdom	Cello
Geoffrey_Parsons	Performer	Australia	Piano
Margaret_Price	Performer	United Kingdom	Soprano
Nathan_Milstein	Performer	Russia	Violin
Bbc_Singers	Ensemble	United Kingdom	Ensemble
Canadian_Brass	Ensemble	Canada	Ensemble
Salzburg_Mozarteum_Orchestra	Ensemble	Austria	Ensemble
Silvius_Leopold_Weiss	Composer	Germany	Baroque
Iannis_Xenakis	Composer	Greece	Contemporary
Morton_Feldman	Composer	United States of America	Contemporary
Eduard_Strauss	Composer	Austria	Romantic
David_Hill	Conductor	United Kingdom	Conductor
Yan_Pascal_Tortelier	Conductor	France	Conductor
Bryden_Thomson	Conductor	United Kingdom	Conductor
Jeremy_Summerly	Conductor	United Kingdom	Conductor
Tom_Krause	Performer	Finland	Bass-baritone
Jos_Van_Immerseel	Performer	Belgium	Piano
Mitsuko_Uchida	Performer	Japan	Piano
Francisco_Araiza	Performer	Latin Continuum	Tenor
Roberto_Alagna	Performer	France	Tenor
Collegium_Musicum_90	Ensemble	United Kingdom	Ensemble
London_Philharmonic_Choir	Ensemble	United Kingdom	Ensemble
Monte_Carlo_Philharmonic_Orchestra	Ensemble	Monaco	Ensemble
Glyndebourne_Festival_Chorus	Ensemble	United Kingdom	Ensemble
Baldassare_Galuppi	Composer	Italy	Baroque
Benedetto_Marcello	Composer	Italy	Baroque
Sofia_Gubaidulina	Composer	Russia	Contemporary
Jehan-Ariste_Alain	Composer	France	Modern
Ermanno_Wolf-Ferrari	Composer	Italy	Post-Romantic
Johannes_Ockeghem	Composer	Flanders	Renaissance
Philippe_Gaubert	Composer	France	Romantic
Dmitry_Yablonsky	Conductor	United States of America	Conductor
Theodore_Kuchar	Conductor	United States of America	Conductor
Ludwig_Weber	Performer	Austria	Bass
Karl_Leister	Performer	Germany	Clarinet
Elisabeth_Hongen	Performer	Germany	Mezzo-Soprano
Arturo_Benedetti_Michelangeli	Performer	Italy	Piano
Ronald_Brautigam	Performer	Netherlands	Piano
Astrid_Varnay	Performer	Sweden	Soprano
Cheryl_Studer	Performer	United States of America	Soprano
Ileana_Cotrubas	Performer	Romania	Soprano
Leyla_Gencer	Performer	Turkey	Soprano
Andrew_Manze	Performer	United Kingdom	Violin
Baltimore_Symphony_Orchestra	Ensemble	United States of America	Ensemble
Franz_Liszt_Academy_Chamber_Orchestra	Ensemble	Hungary	Ensemble
Ferdinand_Leitner	Conductor	Germany	Conductor
Hartmut_Haenchen	Conductor	Germany	Conductor
Sergiu_Celibidache	Conductor	Romania	Conductor
Leo_Nucci	Performer	Italy	Baritone
Leonie_Rysanek	Performer	Austria	Baritone
Robert_Merrill	Performer	United States of America	Baritone
David_[Bass_Voice]_Thomas	Performer	United Kingdom	Bass
Helge_Rosvaenge	Performer	Denmark	Tenor
Ian_Bostridge	Performer	United Kingdom	Tenor
Mexico_City_Palacio_De_Bellas_Artes_Orchestra	Ensemble	Mexico	Ensemble
Minnesota_Orchestra	Ensemble	United States of America	Ensemble
Atlanta_Symphony_Chorus	Ensemble	United States of America	Ensemble
Lamoureux_Concerts_Association_Orchestra	Ensemble	France	Ensemble
Gaspar_Sanz	Composer	Spain	Baroque
Alfons_X_(El_Sabio)	Composer	Spain	Medieval
Gian_Carlo_Menotti	Composer	United States of America	Modern
Charles_T._Griffes	Composer	United States of America	Modern
Anthony_Holborne	Composer	United Kingdom	Renaissance
Constantine_Orbelian	Conductor	United States of America	Conductor
Lawrence_Foster	Conductor	United States of America	Conductor
Marin_Alsop	Conductor	United States of America	Conductor
Robert_Heger	Conductor	Germany	Conductor
Mario_Rossi	Conductor	United States of America	Conductor
Nicola_Rescigno	Conductor	United States of America	Conductor
Oliver_Dohnanyi	Conductor	United States of America	Conductor
Gwynne_Howell	Performer	United Kingdom	Bass
Harry_Van_Der_Kamp	Performer	Netherlands	Bass
Marjana_Lipovsek	Performer	Slovenia	Contralto
Wolfgang_Rubsam	Performer	United States of America	Organ
Anna_Tomowa-Sintow	Performer	Bulgaria	Soprano
Hungarian_State_Opera_Orchestra	Ensemble	Hungary	Ensemble
Malmo_Symphony_Orchestra	Ensemble	Sweden	Ensemble
Vienna_Chamber_Orchestra	Ensemble	Austria	Ensemble
Arnold_Schoenberg_Choir	Ensemble	Austria	Ensemble
Gregorio_Allegri	Composer	Italy	Baroque
Wilhelm_Friedemann_Bach	Composer	Germany	Classical
George_Crumb	Composer	United States of America	Contemporary
Edmund_Rubbra	Composer	United Kingdom	Modern
Carl_Reinecke	Composer	Germany	Romantic
Henry_John_Gauntlett	Composer	United Kingdom	Romantic
Franz_Welser-Most	Conductor	Austria	Conductor
Giuseppe_Patane	Conductor	Italy	Conductor
Reinhard_Goebel	Conductor	Germany	Conductor
Frieder_Weissmann	Conductor	Switzerland	Conductor
Sir_David_Willcocks	Conductor	United Kingdom	Conductor
Erich_Kunz	Performer	Germany	Baritone
Leonard_Warren	Performer	United States of America	Baritone
Anner_Bylsma	Performer	Netherlands	Cello
Julia_Hamari	Performer	Hungary	Mezzo-Soprano
Margarete_Klose	Performer	Germany	Mezzo-soprano
John_Scott	Performer	Hungary	Organ
Hilde_Gueden	Performer	Austria	Soprano
Gerd_Turk	Performer	Germany	Tenor
Luigi_Alva	Performer	Peru	Tenor
Leipzig_String_Quartet	Ensemble	Germany	Ensemble
Moscow_Philharmonic_Orchestra	Ensemble	Russia	Ensemble
Juilliard_String_Quartet	Ensemble	United States of America	Ensemble
London_Festival_Orchestra	Ensemble	United Kingdom	Ensemble
Naples_Teatro_San_Carlo_Chorus	Ensemble	Italy	Ensemble
John_Blow	Composer	United Kingdom	Baroque
Cole_Porter	Composer	United States of America	Modern
John_Jacob_Niles	Composer	United States of America	Modern
Lennox_Berkeley	Composer	United Kingdom	Modern
Miklos_Rozsa	Composer	Hungary	Modern
Gunther_Herbig	Conductor	Germany	Conductor
Paul_Hillier	Conductor	United Kingdom	Conductor
Nino_Sanzogno	Conductor	Italy	Conductor
Matti_Salminen	Performer	Finland	Bass
George_London	Performer	Canada	Bass-Baritone
Miklos_Spanyi	Performer	Hungary	Harpsichord
Pietro_Spada	Performer	Italy	Piano
Anneliese_Rothenberger	Performer	Germany	Soprano
Barbara_Schlick	Performer	Germany	Soprano
Lynne_Dawson	Performer	United Kingdom	Soprano
Sylvia_Mcnair	Performer	United States of America	Soprano
Wolfgang_Schone	Performer	Germany	Tenor
Consortium_Classicum	Ensemble	Germany	Ensemble
Russian_National_Orchestra	Ensemble	Russia	Ensemble
Cambridge_St._John'S_College_Choir	Ensemble	United Kingdom	Ensemble
Wurttemberg_Chamber_Orchestra_Heilbronn	Ensemble	Germany	Ensemble
Gottfried_H._Stolzel	Composer	Germany	Baroque
Johann_Ludwig_Krebs	Composer	Germany	Classical
John_Harbison	Composer	United States of America	Contemporary
Nikolay_Myaskovsky	Composer	Russia	Modern
Alexander_Tansman	Composer	Poland	Modern
Henri_Vieuxtemps	Composer	Belgium	Romantic
James_Judd	Conductor	United Kingdom	Conductor
Nicholas_Ward	Conductor	United Kingdom	Conductor
Paavo_Berglund	Conductor	Finland	Conductor
Alfred_Wallenstein	Conductor	United States of America	Conductor
Renato_Capecchi	Performer	Italy	Baritone
Stephen_Kovacevich	Performer	United States of America	Piano
Erna_Berger	Performer	Germany	Soprano
Eva_Marton	Performer	Hungary	Soprano
Ian_Partridge	Performer	United Kingdom	Tenor
Waldemar_Kmentt	Performer	Austria	Tenor
Chicago_Symphony_Chorus	Ensemble	United States of America	Ensemble
Hanover_Band	Ensemble	United Kingdom	Ensemble
Odense_Symphony_Orchestra	Ensemble	Denmark	Ensemble
Berlin_State_Opera_Chorus	Ensemble	Germany	Ensemble
Northern_Chamber_Orchestra	Ensemble	United Kingdom	Ensemble
Thomas_Tomkins	Composer	United Kingdom	Baroque
Joseph_Bodin_De_Boismortier	Composer	France	Classical
Peter_Maxwell_Davies	Composer	United Kingdom	Contemporary
Henri_Tomasi	Composer	France	Modern
Leo_Sowerby	Composer	United States of America	Modern
Bela_Drahos	Conductor	Hungary	Conductor
Claudio_Scimone	Conductor	Italy	Conductor
Leo_Blech	Conductor	Germany	Conductor
Myung-Whun_Chung	Conductor	South Korea	Conductor
Werner_Andreas_Albert	Conductor	Germany	Conductor
Jorma_Hynninen	Performer	Finland	Baritone
Fred_Sherry	Performer	United States of America	Cello
Maria_Kliegel	Performer	Germany	Cello
William_Bennett	Performer	United Kingdom	Flute
Alfred_Cortot	Performer	France	Piano
Alicia_De_Larrocha	Performer	Spain	Piano
Artur_Schnabel	Performer	Austria	Piano
Christiane_Oelze	Performer	Germany	Soprano
John_Aler	Performer	United States of America	Tenor
Rene_Kollo	Performer	Germany	Tenor
Sinfonia_Varsovia	Ensemble	Poland	Ensemble
Bologna_Teatro_Comunale_Orchestra	Ensemble	Italy	Ensemble
Erwin_Schulhoff	Composer	Czechoslovakia	Modern
Jerome_Kern	Composer	United States of America	Modern
Stephen_Layton	Conductor	United Kingdom	Conductor
Yoel_Levi	Conductor	Israel	Conductor
Gerd_Albrecht	Conductor	Germany	Conductor
Serge_Koussevitzky	Conductor	Russia	Conductor
Andres_Segovia	Performer	Spain	Guitar
Shirley_Verrett	Performer	United States of America	Mezzo-Soprano
Christian_Lindberg	Performer	Sweden	Recitation
Richard_Tucker	Performer	Jewish	Tenor
Rudolf_Schock	Performer	Germany	Tenor
Joseph_Szigeti	Performer	Hungary	Violin
La_Petite_Bande	Ensemble	Belgium	Ensemble
Westminster_Cathedral_Choir	Ensemble	United Kingdom	Ensemble
Arditti_String_Quartet	Ensemble	United Kingdom	Ensemble
French_National_Radio_Orchestra	Ensemble	France	Ensemble
Musica_Antiqua_Cologne	Ensemble	Germany	Ensemble
Royal_Ballet_Sinfonia	Ensemble	United Kingdom	Ensemble
Swiss_Italian_Orchestra	Ensemble	Italy	Ensemble
Venice_Teatro_La_Fenice_Chorus	Ensemble	Italy	Ensemble
Georg_Bohm	Composer	Germany	Baroque
Johann_Heinrich_Schmelzer	Composer	Austria	Baroque
Johann_Jacob_Froberger	Composer	Germany	Baroque
Giovanni_Paisiello	Composer	Italy	Classical
Lukas_Foss	Composer	United States of America	Contemporary
Guillaume_De_Machaut	Composer	France	Medieval
Robert_Stolz	Composer	Austria	Romantic
Amy_Marcy_Beach	Composer	United States of America	Romantic
Adam_Fischer	Conductor	Hungary	Conductor
Edward_Downes	Conductor	United Kingdom	Conductor
Helmut_Muller-Bruhl	Conductor	Germany	Conductor
Kirk_Trevor	Conductor	United Kingdom	Conductor
Klaus_Tennstedt	Conductor	Germany	Conductor
Timothy_Brown	Conductor	United Kingdom	Conductor
Vladimir_Spivakov	Conductor	Russia	Conductor
Bruno_Seidler-Winkler	Conductor	Germany	Conductor
David_Wilson-Johnson	Performer	United Kingdom	Bass
Franz_Crass	Performer	Germany	Bass
Andreas_Scholl	Performer	Germany	Countertenor
Felicity_Palmer	Performer	United Kingdom	Mezzo-soprano
Geza_Anda	Performer	Hungary	Piano
Christine_Schafer	Performer	Germany	Soprano
Dawn_Upshaw	Performer	United States of America	Soprano
Julianne_Baird	Performer	Germany	Soprano
Rita_Streich	Performer	Russia	Soprano
Veronique_Gens	Performer	France	Soprano
Julius_Patzak	Performer	Austria	Tenor
Cologne_Chamber_Orchestra	Ensemble	Germany	Ensemble
Kronos_Quartet	Ensemble	United States of America	Ensemble
Tapiola_Sinfonietta	Ensemble	Finland	Ensemble
Oxford_Camerata	Ensemble	United States of America	Ensemble
Tolz_Boys_Choir	Ensemble	Finland	Ensemble
Vienna_Opera_Orchestra	Ensemble	Austria	Ensemble
Antonio_Salieri	Composer	Italy	Classical
Johann_Adolf_Hasse	Composer	Germany	Classical
Henryk_Mikolaj_Gorecki	Composer	Poland	Contemporary
Lou_Harrison	Composer	United States of America	Contemporary
Ernesto_Lecuona	Composer	Latin Continuum	Modern
Ignace_Jan_Paderewski	Composer	Poland	Post-Romantic
Carlo_Gesualdo	Composer	Italy	Renaissance
Friedrich_Kuhlau	Composer	Germany	Romantic
Victor_Herbert	Composer	Ireland	Romantic
Armin_Jordan	Conductor	Switzerland	Conductor
Julius_Rudel	Conductor	United States of America	Conductor
Victor_De_Sabata	Conductor	Italy	Conductor
Yuli_Turovsky	Conductor	Russia	Conductor
Jeanne_Lamon	Conductor	Canada	Conductor
Renato_Cellini	Conductor	Italy	Conductor
Sir_Charles_Groves	Conductor	United Kingdom	Conductor
Hans_Sotin	Performer	Germany	Bass
Jaap_Ter_Linden	Performer	Netherlands	Cello
Lynn_Harrell	Performer	United States of America	Cello
Kathleen_Ferrier	Performer	United Kingdom	Contralto
Aldo_Ciccolini	Performer	Italy	Piano
Carol_Rosenberger	Performer	United States of America	Piano
Clara_Haskil	Performer	Switzerland	Piano
Evgeni_Kissin	Performer	United States of America	Piano
Elisabeth_Grummer	Performer	Germany	Soprano
Julia_Varady	Performer	Romania	Soprano
Katia_Ricciarelli	Performer	Italy	Soprano
Sibylla_Rubens	Performer	Germany	Soprano
Markus_Schafer	Performer	United States of America	Tenor
Mormon_Tabernacle_Choir	Ensemble	United States of America	Ensemble
Philharmonia_Hungarica	Ensemble	Hungary	Ensemble
Rotterdam_Philharmonic_Orchestra	Ensemble	Netherlands	Ensemble
St._Petersburg_Philharmonic_Orchestra	Ensemble	Russia	Ensemble
Austrian_Radio_Symphony_Orchestra	Ensemble	Austria	Ensemble
Italian_Radio_Symphony_Orchestra	Ensemble	Italy	Ensemble
Michael_Nyman	Composer	United Kingdom	Contemporary
Gordon_Jacob	Composer	United Kingdom	Modern
Giulio_Caccini	Composer	Italy	Renaissance
John_Field	Composer	Ireland	Romantic
Louis_Moreau_Gottschalk	Composer	United States of America	Romantic
Sergei_Taneyev	Composer	Russia	Romantic
Joseph_Joachim_Raff	Composer	Switzerland	Romantic
Leon_Boellmann	Composer	France	Romantic
Herve_Niquet	Conductor	France	Conductor
Istvan_Kertesz	Conductor	Hungary	Conductor
Karl_Richter	Conductor	Germany	Conductor
Willem_Mengelberg	Conductor	Netherlands	Conductor
Carlo_Sabajno	Conductor	The Netherlands	Conductor
R._Fruhbeck_De_Burgos	Conductor	Spain	Conductor
William_Steinberg	Conductor	Germany	Conductor
Benjamin_Luxon	Performer	United Kingdom	Baritone
Boje_Skovhus	Performer	Denmark	Baritone
Eberhard_Wachter	Performer	Austria	Baritone
Gerald_Finley	Performer	Canada	Bass
Otto_Edelmann	Performer	Austria	Bass
Bernarda_Fink	Performer	Argentina	Mezzo-soprano
Diana_Montague	Performer	United Kingdom	Mezzo-soprano
Yvonne_Minton	Performer	Australia	Mezzo-soprano
Malcolm_Martineau	Performer	United Kingdom	Piano
Peter_Serkin	Performer	United States of America	Piano
Enrico_Caruso	Performer	Italy	Tenor
Jaime_Laredo	Performer	Bolivia	Violin
Leningrad_Philharmonic_Orchestra	Ensemble	Russia	Ensemble
Louisville_Orchestra	Ensemble	United States of America	Ensemble
Monte_Carlo_Opera_Orchestra	Ensemble	France	Ensemble
Jan_Dismas_Zelenka	Composer	Bohemia	Baroque
Franz_Danzi	Composer	Germany	Classical
William_Boyce	Composer	United Kingdom	Classical
William_Thomas_Mckinley	Composer	United States of America	Contemporary
Charles_Tournemire	Composer	France	Post-Romantic
Alexander_Gretchaninov	Composer	Russia	Romantic
Benjamin_Godard	Composer	France	Romantic
Saverio_Mercadante	Composer	Italy	Romantic
Emil_Waldteufel	Composer	France	Romantic
Marc_Minkowski	Conductor	France	Conductor
Nello_Santi	Conductor	Italy	Conductor
Vladimir_Valek	Conductor	Czech Republic	Conductor
Bernd_Weikl	Performer	Austria	Baritone
Siegmund_Nimsgern	Performer	Germany	Bass
Grace_Bumbry	Performer	United States of America	Mezzo-Soprano
Leif_Ove_Andsnes	Performer	Norway	Piano
Mieczyslaw_Horszowski	Performer	Poland	Piano
Beverly_Sills	Performer	United States of America	Soprano
Elly_Ameling	Performer	Netherlands	Soprano
Jerry_Hadley	Performer	United States of America	Tenor
Peter_Anders	Performer	Germany	Tenor
Siegfried_Jerusalem	Performer	Germany	Tenor
Wolfgang_Windgassen	Performer	Germany	Tenor
Nobuko_Imai	Performer	Japan	Violin
Iceland_Symphony_Orchestra	Ensemble	Iceland	Ensemble
London_Voices	Ensemble	United Kingdom	Ensemble
Tampere_Philharmonic_Orchestra	Ensemble	Finland	Ensemble
Bbc_Symphony_Chorus	Ensemble	United Kingdom	Ensemble
Buenos_Aires_Teatro_Colon_Orchestra	Ensemble	Argentina	Ensemble
Freiburg_Baroque_Orchestra	Ensemble	Germany	Ensemble
St._Paul_Chamber_Orchestra	Ensemble	United States of America	Ensemble
Giacomo_Carissimi	Composer	Italy	Baroque
Carlos_Guastavino	Composer	Argentina	Modern
Franz_Waxman	Composer	United States of America	Modern
Henry_Cowell	Composer	United States of America	Modern
Hugo_Alfven	Composer	Sweden	Modern
William_Alwyn	Composer	United Kingdom	Modern
William_Schuman	Composer	United States of America	Modern
Eugene_D'_Albert	Composer	Germany	Modern
Carl_Zeller	Composer	Austria	Romantic
Charles_Valentin_Alkan	Composer	France	Romantic
Jean_Martinon	Conductor	France	Conductor
Alexander_Titov	Conductor	Russia	Conductor
James_O'Donnell	Conductor	United States of America	Conductor
Sir_Philip_Ledger	Conductor	United Kingdom	Conductor
Thomas_Quasthoff	Performer	Germany	Bass
Paul_Tortelier	Performer	France	Cello
Pierre_Fournier	Performer	France	Cello
Daniel_Taylor	Performer	Canada	Countertenor
Jean-Yves_Thibaudet	Performer	France	Piano
Stephen_Hough	Performer	United Kingdom	Piano
Angela_Gheorghiu	Performer	Romania	Soprano
Ernst_Haefliger	Performer	Switzerland	Tenor
Heinz_Zednik	Performer	Austria	Tenor
Lauritz_Melchior	Performer	Denmark	Tenor
Mario_Carlin	Performer	Hungary	Tenor
Adolf_Busch	Performer	Germany	Violin
Budapest_Philharmonic_Orchestra	Ensemble	Hungary	Ensemble
Moscow_Chamber_Orchestra	Ensemble	Russia	Ensemble
Bolshoi_Theatre_Chorus	Ensemble	Russia	Ensemble
Brussels_Belgian_Radio_&amp;_Tv_Philharmonic_Orchestra	Ensemble	#N/A	Ensemble
Johann_Friedrich_Fasch	Composer	Germany	Baroque
Eric_Ewazen	Composer	United States of America	Contemporary
Bernard_Herrmann	Composer	United States of America	Modern
Ernst_Krenek	Composer	Austria	Modern
Harold_Arlen	Composer	United States of America	Modern
Howard_Hanson	Composer	United States of America	Modern
Meyer_Kupferman	Composer	United States of America	Modern
Rodion_K._Shchedrin	Composer	Russia	Modern
Karl_Goldmark	Composer	Hungary	Post-Romantic
Heinrich_Isaac	Composer	Flanders	Renaissance
Fanny_Mendelssohn-Hensel	Composer	Germany	Romantic
Diego_Fasolis	Conductor	Switzerland	Conductor
Fernando_Previtali	Conductor	Italy	Conductor
Martin_Haselbock	Conductor	Austria	Conductor
Douglas_Bostock	Conductor	United Kingdom	Conductor
James_Conlon	Conductor	United States of America	Conductor
Alan_Opie	Performer	United Kingdom	Baritone
Martti_Talvela	Performer	Finland	Bass
Monica_Groop	Performer	Finland	Contralto
Monica_Sinclair	Performer	United Kingdom	Contralto
Pepe_Romero	Performer	Spain	Guitar
Richard_Egarr	Performer	United Kingdom	Harpsichord
Sarah_Walker	Performer	United Kingdom	Mezzo-soprano
Friedrich_Gulda	Performer	Austria	Recorder (Alto)
Karita_Mattila	Performer	Finland	Soprano
Gil_Shaham	Performer	Israel	Violin
Netherlands_Chamber_Choir	Ensemble	Netherlands	Ensemble
Berlin_Chamber_Orchestra	Ensemble	Germany	Ensemble
Cologne_Gurzenich_Orchestra	Ensemble	Germany	Ensemble
Westminster_Choir	Ensemble	United Kingdom	Ensemble
Antonio_Caldara	Composer	Italy	Baroque
Biagio_Marini	Composer	Italy	Baroque
Pier_Francesco_Cavalli	Composer	Italy	Baroque
Anton_Reicha	Composer	Czech Republic	Classical
Gyorgy_Kurtag	Composer	Hungary	Contemporary
Kenneth_Leighton	Composer	United Kingdom	Modern
Josef_Lanner	Composer	Austria	Romantic
Andrew_Carwood	Conductor	United Kingdom	Conductor
Rinaldo_Alessandrini	Conductor	Italy	Conductor
Zdenek_Kosler	Conductor	Czechoslovakia	Conductor
Bohdan_Warchal	Conductor	Slovakia	Conductor
Hans-Joachim_Rotzsch	Conductor	Germany	Conductor
Christophe_Coin	Performer	France	Cello
Angela_Hewitt	Performer	Canada	Piano
Ralf_Gothoni	Performer	Finland	Piano
Michel_Senechal	Performer	France	Tenor
David_Miller	Performer	Canada	Theorbo
Kenneth_Sillito	Performer	United Kingdom	Violin
Zino_Francescatti	Performer	France	Violin
I_Solisti_Veneti	Ensemble	Italy	Ensemble
Orchestra_Of_St._Luke'S	Ensemble	United States of America	Ensemble
Zurich_Tonhalle_Orchestra	Ensemble	Switzerland	Ensemble
Academy_Of_St._Martin_In_The_Fields_Chamber_Ens.	Ensemble	United Kingdom	Ensemble
Frankfurt_Radio_Symphony_Orchestra	Ensemble	Germany	Ensemble
Luxembourg_Radio/Television_Symphony_Orchestra	Ensemble	Luxembourg	Ensemble
Germaine_Tailleferre	Composer	France	Modern
Samuel_Adler	Composer	United States of America	Modern
Walter_Piston	Composer	United States of America	Modern
Harold_Edwin_Darke	Composer	United Kingdom	Modern
Johan_Svendsen	Composer	Norway	Romantic
Vincent_D'Indy	Composer	France	Romantic
Hans_Schmidt-Isserstedt	Conductor	Germany	Conductor
Karl_Munchinger	Conductor	Germany	Conductor
Marek_Janowski	Conductor	Poland	Conductor
Nicholas_Mcgegan	Conductor	United Kingdom	Conductor
Thomas_Dausgaard	Conductor	Denmark	Conductor
Yuri_Temirkanov	Conductor	Russia	Conductor
Sir_Eugene_Goossens	Conductor	United Kingdom	Conductor
Jakob_Lindberg	Performer	Sweden	Bandora
Gino_Bechi	Performer	Italy	Baritone
Italo_Tajo	Performer	Italy	Bass
Gerard_Lesne	Performer	France	Countertenor
Bob_Van_Asperen	Performer	Netherlands	Harpsichord
George_Malcolm	Performer	United Kingdom	Harpsichord
Ebe_Stignani	Performer	Italy	Mezzo-Soprano
Ingeborg_Danz	Performer	Germany	Mezzo-soprano
Jennifer_Larmore	Performer	United States of America	Mezzo-Soprano
Jeremy_Filsell	Performer	United Kingdom	Organ
Edwin_Fischer	Performer	Switzerland	Piano
Ian_Hobson	Performer	United Kingdom	Piano
Steffen_Schleiermacher	Performer	Germany	Piano
Dorothea_Roschmann	Performer	Germany	Soprano
Maria_Cristina_Kiehr	Performer	Argentina	Soprano
Hans_Hopf	Performer	Germany	Tenor
Jan_Peerce	Performer	Middle East	Tenor
Wieland_Kuijken	Performer	Belgium	Viola da gamba
Dmitri_Sitkovetsky	Performer	Azerbaijan	Violin
Virtuosi_Saxoniae	Ensemble	Germany	Ensemble
Academy_For_Ancient_Music_Berlin	Ensemble	Germany	Ensemble
Hilliard_Ensemble	Ensemble	United Kingdom	Ensemble
Moravian_Philharmonic_Orchestra	Ensemble	Czech Republic	Ensemble
Philharmonic_Symphony_Orchestra	Ensemble	United Kingdom	Ensemble
Polish_Radio_Symphony_Orchestra_Katowice	Ensemble	Poland	Ensemble
Johann_Hermann_Schein	Composer	Germany	Baroque
Paul_Mccartney	Composer	United Kingdom	Contemporary
Florent_Schmitt	Composer	France	Modern
Tarquinio_Merula	Composer	Italy	Renaissance
Luigi_Denza	Composer	Italy	Romantic
Richard_Storrs_Willis	Composer	United States of America	Romantic
Edward_Higginbottom	Conductor	United Kingdom	Conductor
Fabio_Biondi	Conductor	Italy	Conductor
Franz_Konwitschny	Conductor	Yugoslavia	Conductor
Gavin_Sutherland	Conductor	United Kingdom	Conductor
Jean-Claude_Malgoire	Conductor	France	Conductor
Lovro_Von_Matacic	Conductor	Croatia	Conductor
Matthew_Best	Conductor	United Kingdom	Conductor
Sakari_Oramo	Conductor	Finland	Conductor
Alfred_Scholz	Conductor	Italy	Conductor
Hermann_Max	Conductor	Germany	Conductor
Giangiacomo_Guelfi	Performer	Italy	Baritone
Heinrich_Schiff	Performer	Austria	Cello
Sara_Mingardo	Performer	Italy	Contralto
Suzie_Leblanc	Performer	Canada	Harpsichord
Peter_Rosel	Performer	Germany	Piano
Martha_Modl	Performer	Germany	Soprano
Aldo_Baldin	Performer	Italy	Tenor
Philippe_Huttenlocher	Performer	Switzerland	Tenor
Elizabeth_Wallfisch	Performer	Australia	Violin
Beaux_Arts_Trio	Ensemble	United States of America	Ensemble
Toronto_Symphony_Orchestra	Ensemble	Canada	Ensemble
Italian_International_Orchestra	Ensemble	Italy	Ensemble
Philharmonia_Virtuosi	Ensemble	United States of America	Ensemble
Prazak_String_Quartet	Ensemble	Czech Republic	Ensemble
St._Paul'S_Cathedral_Choir	Ensemble	United Kingdom	Ensemble
Villa_Musica_Ensemble	Ensemble	Germany	Ensemble
Antonio_Lotti	Composer	Italy	Baroque
Ennio_Morricone	Composer	Italy	Contemporary
Karlheinz_Stockhausen	Composer	Germany	Contemporary
Petr_Eben	Composer	Czech Republic	Contemporary
Wolfgang_Rihm	Composer	Germany	Contemporary
Xavier_Montsalvatge	Composer	Spain	Contemporary
Alan_Rawsthorne	Composer	United Kingdom	Modern
Joseph_Guy_Ropartz	Composer	France	Modern
Franz_Schmidt	Composer	Austria	Romantic
Cecile_Louise_Chaminade	Composer	France	Romantic
Gasparo_Spontini	Composer	Italy	Romantic
Alceo_Galliera	Conductor	Italy	Conductor
Bruno_Bartoletti	Conductor	Italy	Conductor
Janos_Ferencsik	Conductor	Hungary	Conductor
Jorge_Mester	Conductor	Mexico	Conductor
Kevin_Mallon	Conductor	United Kingdom	Conductor
Rudolf_Moralt	Conductor	Germany	Conductor
Sandor_Vegh	Conductor	France	Conductor
Sylvain_Cambreling	Conductor	France	Conductor
Alfredo_Simonetto	Conductor	Italy	Conductor
Eugene_Migliaro_Corporon	Conductor	United States of America	Conductor
Heinz_Rogner	Conductor	Germany	Conductor
Ferruccio_Furlanetto	Performer	Italy	Bass
Nicola_Rossi-Lemeni	Performer	Turkey	Bass
Paul_Plishka	Performer	Ukraine	Bass
Plinio_Clabassi	Performer	Italy	Bass
Richard_Van_Allan	Performer	United Kingdom	Bass
Gregor_Piatigorsky	Performer	Russia	Cello
Jacqueline_Du_Pre	Performer	United Kingdom	Cello
Jean_Rigby	Performer	United Kingdom	Contralto
Tatiana_Troyanos	Performer	United States of America	Mezzo-soprano
Hans_Fagius	Performer	Sweden	Organ
Alexis_Weissenberg	Performer	France	Piano
Jorge_Bolet	Performer	Cuba	Piano
Carolyn_Sampson	Performer	United Kingdom	Soprano
Catherine_Bott	Performer	United States of America	Soprano
Juliane_Banse	Performer	Germany	Soprano
Ruth_Ziesak	Performer	Germany	Soprano
Zinka_Milanov	Performer	Yugoslavia	Soprano
Angelo_Mercuriali	Performer	Italy	Tenor
Michael_Schade	Performer	Switzerland	Tenor
Catherine_Mackintosh	Performer	United Kingdom	Violin
Czecho-Slovak_Radio_Symphony_Orchestra	Ensemble	Slovakia	Ensemble
Parley_Of_Instruments	Ensemble	United Kingdom	Ensemble
Louis-Claude_Daquin	Composer	France	Baroque
Edward_Bairstow	Composer	United Kingdom	Modern
Joseph_Canteloube	Composer	France	Modern
Virgil_Thomson	Composer	United States of America	Modern
William_Grant_Still	Composer	United States of America	Modern
John_Taverner	Composer	United Kingdom	Renaissance
Eugene_Gigout	Composer	France	Romantic
Hopkins,_John_Henry,_Jr.	Composer	United States of America	Romantic
Alun_Francis	Conductor	Great Britain	Conductor
Andrew_Parrott	Conductor	United Kingdom	Conductor
Christophe_Rousset	Conductor	France	Conductor
Helmut_Koch	Conductor	Germany	Conductor
Mark_Elder	Conductor	United Kingdom	Conductor
Steuart_Bedford	Conductor	United Kingdom	Conductor
Tadaaki_Otaka	Conductor	Japan	Conductor
Robert_Black	Conductor	United States of America	Conductor
Siegfried_Lorenz	Performer	Germany	Baritone
Alfred_Poell	Performer	Austria	Bass
Dietrich_Henschel	Performer	Germany	Bass
Julian_Lloyd_Webber	Performer	United Kingdom	Cello
Clifford_Curzon	Performer	United Kingdom	Piano
Dalton_Baldwin	Performer	United States of America	Piano
Jorg_Demus	Performer	Australia	Piano
Leon_Fleisher	Performer	United States of America	Piano
Pascal_Roge	Performer	France	Piano
Cesare_Valletti	Performer	Italy	Tenor
Ruggiero_Ricci	Performer	United States of America	Violin
Mexico_City_Palacio_De_Bellas_Artes_Chorus	Ensemble	Mexico	Ensemble
Barcelona_Symphony_Orchestra	Ensemble	Spain	Ensemble
Berlin_Rias_Symphony_Orchestra	Ensemble	Germany	Ensemble
London_Classical_Players	Ensemble	United Kingdom	Ensemble
Munich_Bach_Orchestra	Ensemble	Germany	Ensemble
Franz_Krommer	Composer	Moravia	Classical
Francesco_Antoni_Rosetti	Composer	Bohemia	Classical
James_Macmillan	Composer	United Kingdom	Contemporary
Peter_Sculthorpe	Composer	Australia	Contemporary
Franz_Schreker	Composer	Austria	Modern
Gaspar_Cassado	Composer	Spain	Modern
Grigoras_Dinicu	Composer	Romania	Modern
Hanns_Eisler	Composer	Germany	Modern
John_Mccabe	Composer	United Kingdom	Modern
Per_Norgaard	Composer	Denmark	Modern
Giovanni_Kapsberger	Composer	Germany	Renaissance
John_Bull	Composer	United Kingdom	Renaissance
Luis_De_Milan	Composer	Spain	Renaissance
Francisc_Guerrero	Composer	Spain	Renaissance
Samuel_Sebastian_Wesley	Composer	United Kingdom	Romantic
Vittorio_Monti	Composer	Italy	Romantic
Hans_Vonk	Conductor	Netherlands	Conductor
James_Depreist	Conductor	United States of America	Conductor
Michail_Jurowski	Conductor	Russia	Conductor
Vladimir_Golschmann	Conductor	France	Conductor
Aldo_Protti	Performer	Italy	Baritone
Gabriel_Bacquier	Performer	France	Bass
Georg_Hann	Performer	Austria	Bass
Ingvar_Wixell	Performer	Sweden	Bass
Kurt_Rydl	Performer	Austria	Bass
Paul_Schoffler	Performer	Germany	Bass
Pieter_Wispelwey	Performer	Netherlands	Cello
Michael_Collins	Performer	United Kingdom	Clarinet
Lars_Ulrik_Mortensen	Performer	Denmark	Harpsichord
Elena_Obraztsova	Performer	Russia	Mezzo-Soprano
Gerhard_Oppitz	Performer	Germany	Piano
Ian_Brown	Performer	United Kingdom	Piano
Roberta_Invernizzi	Performer	Italy	Soprano
Hans-Peter_Blochwitz	Performer	Germany	Tenor
Leopold_Simoneau	Performer	Canada	Tenor
Thomas_Moser	Performer	United States of America	Tenor
Nigel_Kennedy	Performer	United Kingdom	Violin
Peter_Donohoe	Performer	United Kingdom	Xylophone
Concerto_Italiano	Ensemble	Italy	Ensemble
King'S_Singers	Ensemble	United Kingdom	Ensemble
Robert_Shaw_Chorale	Ensemble	United States of America	Ensemble
Swedish_Chamber_Orchestra	Ensemble	Sweden	Ensemble
Alban_Berg_String_Quartet	Ensemble	Austria	Ensemble
Amsterdam_Baroque_Choir	Ensemble	The Netherlands	Ensemble
Borodin_String_Quartet	Ensemble	Russia	Ensemble
Concerto_Cologne	Ensemble	Germany	Ensemble
Czech_National_Symphony_Orchestra	Ensemble	Czech Republic	Ensemble
Danish_National_Radio_Choir	Ensemble	Denmark	Ensemble
Das_Kleine_Konzert	Ensemble	Germany	Ensemble
Les_Musiciens_Du_Louvre	Ensemble	France	Ensemble
Norrkoping_Symphony_Orchestra	Ensemble	Sweden	Ensemble
Pforzheim_Southwest_German_Chamber_Orchestra	Ensemble	Germany	Ensemble
Rheinland-Pfalz_State_Philharmonic_Orchestra	Ensemble	Germany	Ensemble
San_Francisco_Opera_Orchestra	Ensemble	United States of America	Ensemble
Robert_Johnson	Composer	United States of America	Modern
Georg_Muffat	Composer	Germany	Baroque
Louis_Couperin	Composer	France	Baroque
Matthew_Locke	Composer	United Kingdom	Baroque
Francois_Joseph_Gossec	Composer	France	Classical
Andrew_Lloyd_Webber	Composer	United Kingdom	Contemporary
George_Rochberg	Composer	United States of America	Contemporary
John_Zorn	Composer	United States of America	Contemporary
Eric_Coates	Composer	United Kingdom	Modern
Paul_Creston	Composer	United States of America	Modern
Wilhelm_Stenhammar	Composer	Sweden	Post-Romantic
Carl_Michael_Ziehrer	Composer	Austria	Romantic
John_Stafford_Smith	Composer	United Kingdom	Romantic
Andrew_Mogrelia	Conductor	United Kingdom	Conductor
Anthony_Rooley	Conductor	United Kingdom	Conductor
Gabriele_Santini	Conductor	Italy	Conductor
Kenneth_Jean	Conductor	China	Conductor
Anatole_Fistoulari	Conductor	United Kingdom	Conductor
Dmitri_Hvorostovsky	Performer	Russia	Baritone
Giorgio_Tozzi	Performer	United States of America	Bass
Giuseppe_Modesti	Performer	Italy	Bass
Jan-Hendrik_Rootering	Performer	Germany	Bass
Karl_Ridderbusch	Performer	Germany	Bass
Nicola_Moscona	Performer	Greece	Bass
Roderick_Williams	Performer	United Kingdom	Bass
Torleif_Thedeen	Performer	Sweden	Cello
Sieglinde_Wagner	Performer	Germany	Contralto
Wolfgang_Schulz	Performer	Austria	Flute
Julian_Bream	Performer	United Kingdom	Guitar
Anthony_Newman	Performer	United States of America	Harpsichord
Bruno_Canino	Performer	Italy	Harpsichord
William_Purvis	Performer	France	Horn
Anna_Di_Stasio	Performer	Canada	Mezzo-Soprano
Guillemette_Laurens	Performer	France	Mezzo-soprano
Christian_Zacharias	Performer	Germany	Piano
Cord_Garben	Performer	Germany	Piano
Kathryn_Stott	Performer	United Kingdom	Piano
Johannette_Zomer	Performer	The Netherlands	Soprano
Judith_Blegen	Performer	United States of America	Soprano
Natalie_Dessay	Performer	France	Soprano
Wilma_Lipp	Performer	Austria	Soprano
Adalbert_Kraus	Performer	Germany	Tenor
Alexander_Young	Performer	United Kingdom	Tenor
Howard_Crook	Performer	United States of America	Tenor
Joshua_Bell	Performer	United States of America	Violin
Oleg_Kagan	Performer	Russia	Violin
Salvatore_Accardo	Performer	Italy	Violin
London_Baroque	Ensemble	United Kingdom	Ensemble
Budapest_String_Quartet	Ensemble	Hungary	Ensemble
Czecho-Slovak_State_Philharmonic_Orchestra_Kosice	Ensemble	Czech Republic	Ensemble
Eder_String_Quartet	Ensemble	United Kingdom	Ensemble
Le_Concert_Spirituel	Ensemble	France	Ensemble
Lucerne_Festival_Strings	Ensemble	Switzerland	Ensemble
Lyon_Opera_Orchestra	Ensemble	France	Ensemble
Minneapolis_Symphony_Orchestra	Ensemble	United States of America	Ensemble
Paris_Opera_Chorus	Ensemble	France	Ensemble
Russian_State_Symphony_Cappella	Ensemble	Russia	Ensemble
Welsh_National_Opera_Orchestra	Ensemble	United Kingdom	Ensemble
Bernhard_Henrik_Crusell	Composer	Finland	Classical
Johann_Baptist_Vanhal	Composer	Czechoslovakia	Classical
John_Stanley	Composer	United Kingdom	Classical
Charles_Wuorinen	Composer	United States of America	Contemporary
Peter_Schickele	Composer	United States of America	Contemporary
Roland_Dyens	Composer	France	Contemporary
Terry_Riley	Composer	United States of America	Contemporary
Morten_Lauridsen	Composer	United States of America	Contemporary
Robert_Muczynski	Composer	United States of America	Contemporary
Alfredo_Casella	Composer	Italy	Modern
Othmar_Schoeck	Composer	Switzerland	Modern
Randall_Thompson	Composer	United States of America	Modern
Silvestre_Revueltas	Composer	Mexico	Modern
David_Diamond	Composer	United States of America	Modern
Karl_Millocker	Composer	Austria	Modern
Ferdinand_Ries	Composer	Germany	Romantic
Franz_Berwald	Composer	Sweden	Romantic
Bruno_Weil	Conductor	Germany	Conductor
Frieder_Bernius	Conductor	Germany	Conductor
Fritz_Busch	Conductor	Germany	Conductor
Jukka-Pekka_Saraste	Conductor	Finland	Conductor
Lev_Markiz	Conductor	Russia	Conductor
Matyas_Antal	Conductor	Hungary	Conductor
Otto_Ackermann	Conductor	Switzerland	Conductor
Semyon_Bychkov	Conductor	Russia	Conductor
William_Boughton	Conductor	United Kingdom	Conductor
Hans_Swarowsky	Conductor	Hungary	Conductor
Joel_Eric_Suben	Conductor	Finland	Conductor
Ludger_Remy	Conductor	Germany	Conductor
Gerard_Souzay	Performer	France	Baritone
Gilles_Cachemaille	Performer	Switzerland	Bass
Willard_White	Performer	Jamaica	Bass
Nathalie_Stutzmann	Performer	France	Contralto
David_Starobin	Performer	United States of America	Guitar
Katia_Labeque	Performer	France	Piano
Martin_Roscoe	Performer	United Kingdom	Piano
Michael_Raucheisen	Performer	Germany	Piano
Peter_Schmalfuss	Performer	Germany	Piano
Shura_Cherkassky	Performer	United Kingdom	Piano
Yefim_Bronfman	Performer	Russia	Piano
Lotte_Lehmann	Performer	Germany	Soprano
Pilar_Lorengar	Performer	Spain	Soprano
John_Potter	Performer	United Kingdom	Tenor
William_Matteuzzi	Performer	Italy	Tenor
Kyung-Wha_Chung	Performer	South Korea	Violin
Budapest_Strings	Ensemble	Hungary	Ensemble
Emerson_String_Quartet	Ensemble	United States of America	Ensemble
Hollywood_Bowl_Symphony_Orchestra	Ensemble	United States of America	Ensemble
Moscow_Radio_Symphony_Orchestra	Ensemble	Russia	Ensemble
Purcell_Quartet	Ensemble	United Kingdom	Ensemble
Concentus_Hungaricus	Ensemble	Hungary	Ensemble
La_Grande_Ecurie_Et_La_Chambre_Du_Roy	Ensemble	France	Ensemble
Rheinische_Kantorei	Ensemble	Germany	Ensemble
Slovak_State_Philharmonic_Chorus	Ensemble	Slovakia	Ensemble
Symphony_Of_The_Air	Ensemble	United States of America	Ensemble
Alessandro_Stradella	Composer	Italy	Baroque
Antonio_Lauro	Composer	Venezuela	Modern
Giacinto_Scelsi	Composer	Italy	Modern
Max_Steiner	Composer	Austria	Modern
Norman_Dello_Joio	Composer	United States of America	Modern
Edgard_Varese	Composer	France	Modern
Peter_Philips	Composer	United Kingdom	Renaissance
Andre_Caplet	Composer	France	Romantic
Carl_Czerny	Composer	Austria	Romantic
Cyril_Scott	Composer	United Kingdom	Romantic
David_Popper	Composer	Austria	Romantic
Leon_Fyodorovich_Minkus	Composer	Austria	Romantic
Antonio_Carlos_Gomes	Composer	Brazil	Romantic
Eliahu_Inbal	Conductor	Israel	Conductor
Fabio_Luisi	Conductor	Italy	Conductor
Hans_Rosbaud	Conductor	Austria	Conductor
Jaroslav_Krcek	Conductor	Czechoslovakia	Conductor
Jean-Jacques_Kantorow	Conductor	France	Conductor
Konrad_Junghanel	Conductor	Germany	Conductor
Marcello_Viotti	Conductor	Switzerland	Conductor
Norman_Del_Mar	Conductor	United Kingdom	Conductor
Okko_Kamu	Conductor	Finland	Conductor
Paul_Angerer	Conductor	Austria	Conductor
Roman_Kofman	Conductor	Ukraine	Conductor
Giovanni_Foiani	Performer	United States of America	Bass
James_Morris	Performer	United States of America	Bass
Silvio_Maionica	Performer	Italy	Bass
Paul_O'Dette	Performer	United States of America	Cittern
Angel_Romero	Performer	Spain	Guitar
Sergio_Assad	Performer	Brazil	Guitar
Pieter-Jan_Belder	Performer	Netherlands	Harpsichord
Richard_Lester	Performer	United States of America	Harpsichord
Robert_Levin	Performer	United States of America	Harpsichord
Hilde_Rossl-Majdan	Performer	Austria	Mezzo-Soprano
Kevin_Bowyer	Performer	United Kingdom	Organ
William_Winant	Performer	United States of America	Percussion
Dame_Gwyneth_Jones	Performer	United Kingdom	Soprano
Patrizia_Ciofi	Performer	Italy	Soprano
Yuri_Bashmet	Performer	Russia	Viola
John_Holloway	Performer	Great Britain	Violin
Buenos_Aires_Teatro_Colon_Chorus	Ensemble	Argentina	Ensemble
Christ_Church_Cathedral_Choir	Ensemble	United Kingdom	Ensemble
English_Northern_Philharmonia	Ensemble	United Kingdom	Ensemble
French_National_Orchestra	Ensemble	France	Ensemble
Ghent_Collegium_Vocale	Ensemble	Belgium	Ensemble
Orchestra_Of_The_18Th_Century	Ensemble	The Netherlands	Ensemble
Giovanni_Battista_Viotti	Composer	Italy	Classical
Carl_Ditters_Von_Dittersdorf	Composer	Austria	Classical
Carlos_Chavez	Composer	Mexico	Modern
Johan_Halvorsen	Composer	Norway	Modern
David_Maslanka	Composer	United States of America	Modern
Charles_Wood	Composer	United States of America	Modern
Thomas_Weelkes	Composer	United Kingdom	Renaissance
Antonio_Bazzini	Composer	Italy	Romantic
Andras_Ligeti	Conductor	Hungary	Conductor
Antonio_De_Almeida	Conductor	France	Conductor
Hans_Stadlmair	Conductor	Austria	Conductor
Lothar_Zagrosek	Conductor	Germany	Conductor
Michael_Schneider	Conductor	Germany	Conductor
Ottavio_Dantone	Conductor	Italy	Conductor
Rudolf_Barshai	Conductor	Russia	Conductor
Howard_Griffiths	Conductor	United Kingdom	Conductor
Ole_Kristian_Ruud	Conductor	Norway	Conductor
Carolyn_Watkinson	Performer	United Kingdom	Alto
Heinrich_Schlusnus	Performer	Germany	Baritone
Juan_Pons	Performer	Spain	Baritone
Antonio_Abete	Performer	Italy	Bass
Leonard_Rose	Performer	United States of America	Cello
Steven_Isserlis	Performer	United Kingdom	Cello
Charles_Neidich	Performer	United States of America	Clarinet (E Flat)
Doris_Soffel	Performer	Germany	Contralto
Barthold_Kuijken	Performer	Belgium	Flute
Barry_Tuckwell	Performer	Australia	Horn
Catherine_Wyn-Rogers	Performer	United Kingdom	Mezzo-Soprano
Elisabeth_Westenholz	Performer	Denmark	Organ
Paul_Nicholson	Performer	United Kingdom	Organ
John_O'Conor	Performer	Ireland	Piano
Antonietta_Stella	Performer	Italy	Soprano
Erika_Koth	Performer	Germany	Soprano
Graziella_Sciutti	Performer	Italy	Soprano
Joan_Rodgers	Performer	United Kingdom	Soprano
June_Anderson	Performer	United States of America	Soprano
Nigel_North	Performer	United Kingdom	Theorbo
Danish_Radio_Symphony_Orchestra	Ensemble	Denmark	Ensemble
Klangforum_Wien	Ensemble	Austria	Ensemble
Netherlands_Wind_Ensemble	Ensemble	Netherlands	Ensemble
Barcelona_Teatro_Liceo_Orchestra	Ensemble	Spain	Ensemble
Clare_College_Choir	Ensemble	United Kingdom	Ensemble
Czech_Radio_Orchestra	Ensemble	Czech Republic	Ensemble
Dresden_Kreuz_Choir	Ensemble	Germany	Ensemble
German_Chamber_Philharmonic	Ensemble	Germany	Ensemble
Graunke_Symphony_Orchestra	Ensemble	Germany	Ensemble
Italian_Switzerland_Radio/Tv_Chorus	Ensemble	Italy	Ensemble
Munich_Chamber_Orchestra	Ensemble	Germany	Ensemble
Quartetto_Italiano	Ensemble	Italy	Ensemble
Zurich_Opera_Orchestra	Ensemble	Switzerland	Ensemble
John_Playford	Composer	United Kingdom	Baroque
Johann_Christoph_Bach	Composer	Germany	Baroque
Jan_Ladislav_Dussek	Composer	France	Classical
Johann_Joachim_Quantz	Composer	Germany	Classical
Karl_Friedrich_Abel	Composer	Germany	Classical
Michael_Daugherty	Composer	United States of America	Contemporary
Edison_Denisov	Composer	Russia	Modern
Andrea_Gabrieli	Composer	Italy	Renaissance
Luis_De_Narvaez	Composer	Spain	Renaissance
Francois_Boieldieu	Composer	France	Romantic
James_S._Pierpont	Composer	United States of America	Romantic
Bystrik_Rezucha	Conductor	Slovakia	Conductor
Christopher_Robinson	Conductor	United Kingdom	Conductor
Eduardo_Mata	Conductor	Mexico	Conductor
Ivan_Fischer	Conductor	Hungary	Conductor
Louis_De_Froment	Conductor	France	Conductor
Michael_Schonwandt	Conductor	Denmark	Conductor
Paul_Daniel	Conductor	United Kingdom	Conductor
Janos_Rolla	Conductor	France	Conductor
Nicholas_Kraemer	Conductor	United Kingdom	Conductor
Hakan_Hagegard	Performer	Sweden	Baritone
Franco_Calabrese	Performer	Italy	Bass
David_Geringas	Performer	Lithuania	Cello
Maureen_Forrester	Performer	Canada	Contralto
Anthony_Halstead	Performer	United Kingdom	Harpsichord
Stephen_Roberts	Performer	United Kingdom	Horn
Pierre-Laurent_Aimard	Performer	France	Keyboard
Susan_Bickley	Performer	United Kingdom	Mezzo-soprano
Neil_Black	Performer	United Kingdom	Oboe
Lajos_Lencses	Performer	Hungary	Oboe D'Amore
Christopher_Herrick	Performer	United Kingdom	Organ
Eugene_Istomin	Performer	United States of America	Piano
Ivan_Klansky	Performer	Czech Republic	Piano
Maria-Joao_Pires	Performer	Portugal	Piano
Marielle_Labeque	Performer	France	Piano
Rudolf_Firkusny	Performer	United States of America	Piano
Stefan_Vladar	Performer	Austria	Piano
Tamas_Vasary	Performer	Hungary	Piano
Van_Cliburn	Performer	United States of America	Piano
Walter_Klien	Performer	Austria	Piano
Wilhelm_Backhaus	Performer	Switzerland	Piano
Waltraud_Meier	Performer	Germany	Soprano
Eberhard_Buchner	Performer	Germany	Tenor
Jan_Kobow	Performer	Germany	Tenor
Ramon_Vinay	Performer	Chile	Tenor
Set_Svanholm	Performer	Sweden	Tenor
Stephen_Stubbs	Performer	United States of America	Theorbo
Hank_Dutt	Performer	United States of America	Viola
David_Harrington	Performer	United States of America	Violin
Irvine_Arditti	Performer	United Kingdom	Violin
John_Sherba	Performer	United States of America	Violin
Wurttemberg_Chamber_Orchestra	Ensemble	Germany	Ensemble
English_National_Opera_Orchestra	Ensemble	United Kingdom	Ensemble
Leipzig_St._Thomas_Church_Choir	Ensemble	Germany	Ensemble
Ljubljana_Radio_Symphony_Orchestra	Ensemble	Slovenia	Ensemble
Prague_Chamber_Chorus	Ensemble	Czech Republic	Ensemble
Verdi_Grand_Symphonic_Orchestra_Milan	Ensemble	Italy	Ensemble
Leonardo_Leo	Composer	Italy	Baroque
Nicolaus_Bruhns	Composer	Germany	Baroque
Dimitri_Bortniansky	Composer	United Kingdomraine	Classical
Henry_Mancini	Composer	United States of America	Contemporary
Kaija_Saariaho	Composer	Finland	Contemporary
William_Mathias	Composer	United Kingdom	Contemporary
Ferde_Grofe	Composer	United States of America	Modern
Zdenek_Fibich	Composer	Czechoslovakia	Post-Romantic
Alfonso_Ferrabosco	Composer	Italy	Renaissance
Antonio_De_Cabezon	Composer	Spain	Renaissance
Cristobal_De_Morales	Composer	Spain	Renaissance
Diego_Ortiz	Composer	Spain	Renaissance
Robert_De_Visee	Composer	France	Renaissance
Christian_Sinding	Composer	Norway	Romantic
Johann_Kaspar_Mertz	Composer	Austria	Romantic
Salvatore_Cardillo	Composer	Italy	Romantic
Alexander_Dargomizhsky	Composer	Russia	Romantic
Antonio_Pappano	Conductor	United Kingdom	Conductor
Max_Pommer	Conductor	Germany	Conductor
Nicholas_Braithwaite	Conductor	United Kingdom	Conductor
Paul_Van_Nevel	Conductor	Belgium	Conductor
Peter_Holman	Conductor	United Kingdom	Conductor
Richard_Hayman	Conductor	United States of America	Conductor
Heinz_Wallberg	Conductor	Germany	Conductor
Jonel_Perlea	Conductor	Romania	Conductor
Owain_Arwel_Hughes	Conductor	United Kingdom	Conductor
Silvano_Frontalini	Conductor	Italy	Conductor
Alessandro_Corbelli	Performer	Italy	Baritone
Christopher_Maltman	Performer	United Kingdom	Baritone
Sergei_Leiferkus	Performer	Russia	Baritone
Thomas_Buckner	Performer	United States of America	Baritone
Mario_Petri	Performer	Italy	Bass
David_James	Performer	United Kingdom	Cello
Matthias_Moosdorf	Performer	Germany	Cello
Natalia_Gutman	Performer	Kazakhstan	Cello
Gervase_De_Peyer	Performer	United Kingdom	Clarinet
Dominique_Visse	Performer	France	Countertenor
Stephen_Taylor	Performer	United Kingdom	Oboe
Andre_Isoir	Performer	France	Organ
Helmut_Deutsch	Performer	Austria	Organ
Benjamin_Frith	Performer	United Kingdom	Piano
John_Ogdon	Performer	United Kingdom	Piano
Konstantin_Scherbakov	Performer	Russia	Piano
Rudolf_Jansen	Performer	The Netherlands	Piano
Solomon	Performer	United Kingdom	Piano
Claron_Mcfadden	Performer	United States of America	Soprano
Jennifer_Smith	Performer	Portugal	Soprano
Tiana_Lemnitz	Performer	Germany	Soprano
Gianni_Raimondi	Performer	Italy	Tenor
Giuseppe_Nessi	Performer	Italy	Tenor
Hans_Jorg_Mammel	Performer	Germany	Tenor
James_King	Performer	United States of America	Tenor
James_Taylor	Performer	United States of America	Tenor
Renato_Ercolani	Performer	Italy	Tenor
Richard_Tauber	Performer	United Kingdom	Tenor
Werner_Hollweg	Performer	Germany	Tenor
Andreas_Seidel	Performer	Germany	Violin
Attila_Falvay	Performer	Hungary	Violin
William_Primrose	Performer	United Kingdom	Violin
Budapest_Festival_Orchestra	Ensemble	Hungary	Ensemble
Gloriae_Dei_Cantores	Ensemble	United States of America	Ensemble
Huelgas_Ensemble	Ensemble	Belgium	Ensemble
I_Musici_De_Montreal	Ensemble	Canada	Ensemble
Winchester_Cathedral_Choir	Ensemble	United Kingdom	Ensemble
C.P.E._Bach_Chamber_Orchestra	Ensemble	Germany	Ensemble
Hungarian_State_Opera_Chorus	Ensemble	Hungary	Ensemble
I_Solisti_Di_Zagreb	Ensemble	Croatia	Ensemble
Liege_Philharmonic_Orchestra	Ensemble	Belgium	Ensemble
Moscow_Virtuosi_Chamber_Orchestra	Ensemble	Russia	Ensemble
Salzburg_Mozarteum_Camerata_Academica	Ensemble	Austria	Ensemble
Swedish_Radio_Chorus	Ensemble	Sweden	Ensemble
Westminster_Abbey_Choir	Ensemble	United Kingdom	Ensemble
Zurich_Chamber_Orchestra	Ensemble	Switzerland	Ensemble
Dario_Castello	Composer	Italy	Baroque
Aulis_Sallinen	Composer	Finland	Contemporary
Jeno_Hubay	Composer	Hungary	Modern
Mikis_Theodorakis	Composer	Greece	Modern
Percy_Whitlock	Composer	United Kingdom	Modern
Roy_Harris	Composer	United States of America	Modern
Jesus_Guridi	Composer	Spain	Modern
Sir_Hamilton_Harty	Composer	Ireland	Modern
George_Butterworth	Composer	United Kingdom	Post-Romantic
Alonso_De_Mudarra	Composer	Spain	Renaissance
Albert_Franz_Doppler	Composer	Poland	Romantic
Constant_Lambert	Composer	United Kingdom	Romantic
Ignaz_Moscheles	Composer	Germany	Romantic
Mikhail_Ippolitov-Ivanov	Composer	Russia	Romantic
Alain_Lombard	Conductor	France	Conductor
Andre_Rieu	Conductor	Netherlands	Conductor
Elgar_Howarth	Conductor	United Kingdom	Conductor
George_Lloyd	Conductor	United Kingdom	Conductor
Kurt_Eichhorn	Conductor	Germany	Conductor
Nicol_Matt	Conductor	Germany	Conductor
Robert_Whitney	Conductor	United States of America	Conductor
Anton_Nanut	Conductor	Slovenia	Conductor
Christopher_Warren-Green	Conductor	United Kingdom	Conductor
Geoffrey_Simon	Conductor	Australia	Conductor
Horst_Stein	Conductor	Germany	Conductor
Florence_Quivar	Performer	United States of America	Alto
Hermann-Christian_Polster	Performer	Germany	Bass
Olaf_Bar	Performer	Germany	Bass
Josep_Cabre	Performer	Spain	Bass-Baritone
Sabine_Meyer	Performer	Germany	Clarinet
Gloria_Banditelli	Performer	Italy	Contralto
Ira_Malaniuk	Performer	Austria	Contralto
Nan_Merriman	Performer	United States of America	Contralto
Aurele_Nicolet	Performer	Switzerland	Flute
Joseph_Payne	Performer	United Kingdom	Harpsichord
Love_Derwinger	Performer	Sweden	Harpsichord
Dennis_Brain	Performer	United Kingdom	Horn
Iris_Vermillion	Performer	Germany	Mezzo-soprano
Jane_Berbie	Performer	France	Mezzo-Soprano
Jard_Van_Nes	Performer	Netherlands	Mezzo-soprano
Christopher_Bowers-Broadbent	Performer	United Kingdom	Organ
E._Power_Biggs	Performer	United States of America	Organ
Julius_Drake	Performer	United Kingdom	Piano
Krystian_Zimerman	Performer	Poland	Piano
Michala_Petri	Performer	Denmark	Recorder (Tenor)
Elsie_Morison	Performer	Australia	Soprano
Lisa_Della_Casa	Performer	Switzerland	Soprano
Magda_Olivero	Performer	Italy	Soprano
Margaret_Marshall	Performer	United Kingdom	Soprano
Ben_Heppner	Performer	Canada	Tenor
Christoph_Genz	Performer	Germany	Tenor
Dennis_O'Neill	Performer	United Kingdom	Tenor
Furio_Zanasi	Performer	Italy	Tenor
Werner_Gura	Performer	Germany	Tenor
Maurice_Andre	Performer	France	Trumpet
Ivo_Bauer	Performer	Argentina	Viola
Curtis_Macomber	Performer	United States of America	Violin
Rachel_Podger	Performer	United Kingdom	Violin
Tilman_Buning	Performer	Germany	Violin
Amsterdam_Sinfonietta	Ensemble	Netherlands	Ensemble
Anima_Eterna_Orchestra	Ensemble	Belgium	Ensemble
Bergen_Philharmonic_Orchestra	Ensemble	Norway	Ensemble
Europa_Galante	Ensemble	Italy	Ensemble
Failoni_Chamber_Orchestra	Ensemble	Hungary	Ensemble
Guarneri_String_Quartet	Ensemble	United States of America	Ensemble
Hungarian_Radio_Chorus	Ensemble	Hungary	Ensemble
Los_Angeles_Chamber_Orchestra	Ensemble	United States of America	Ensemble
Ortf_Philharmonic_Orchestra	Ensemble	France	Ensemble
Ostrava_Janacek_Philharmonic_Orchestra	Ensemble	Czech Republic	Ensemble
Stockholm_Philharmonic_Orchestra	Ensemble	Sweden	Ensemble
Tanglewood_Festival_Chorus	Ensemble	United States of America	Ensemble
Louis-Nicolas_Clerambault	Composer	France	Baroque
Francois_Devienne	Composer	France	Classical
Michel_Corrette	Composer	France	Classical
Peteris_Vasks	Composer	Latvia	Contemporary
Robert_Simpson	Composer	United Kingdom	Contemporary
Libby_Larsen	Composer	United States of America	Contemporary
Arthur_Benjamin	Composer	United Kingdom	Modern
Carlos_Salzedo	Composer	France	Modern
York_Bowen	Composer	United Kingdom	Post-Romantic
John_Sheppard	Composer	United Kingdom	Renaissance
Ferdinando_Carulli	Composer	Italy	Romantic
Julius_Reubke	Composer	Germany	Romantic
Heinrich_Marschner	Composer	Germany	Romantic
Andrea_Marcon	Conductor	Italy	Conductor
Claus_Peter_Flor	Conductor	Germany	Conductor
Felix_Weingartner	Conductor	Austria	Conductor
Loris_Tjeknavorian	Conductor	Armenia	Conductor
Martin_Pearlman	Conductor	United States of America	Conductor
Oliver_Knussen	Conductor	United Kingdom	Conductor
Peter_Eotvos	Conductor	Hungary	Conductor
Robert_Craft	Conductor	United States of America	Conductor
Wilhelm_Schuchter	Conductor	Germany	Conductor
Artur_Rodzinski	Conductor	Croatia	Conductor
Charles_Medlam	Conductor	United Kingdom	Conductor
David_Atherton	Conductor	United Kingdom	Conductor
John_Georgiadis	Conductor	United States of America	Conductor
Peter_Breiner	Conductor	Czechoslovakia	Conductor
Piergiorgio_Morandi	Conductor	Italy	Conductor
Hanna_Schwarz	Performer	Germany	Alto
Max_Van_Egmond	Performer	Netherlands	Baritone
Bonaldo_Giaiotti	Performer	Italy	Bass
Jozsef_Gregor	Performer	Hungary	Bass
Leonardo_Monreale	Performer	Italy	Bass
Michael_Volle	Performer	Germany	Bass
Paolo_Montarsolo	Performer	Italy	Bass
Sir_Geraint_Evans	Performer	United Kingdom	Bass-baritone
Marga_Hoffgen	Performer	Germany	Contralto
Hakan_Hardenberger	Performer	Sweden	Cornet
Narciso_Yepes	Performer	Spain	Guitar
Elisabeth_Von_Magnus	Performer	Austria	Mezzo-soprano
Oralia_Dominguez	Performer	Mexico	Mezzo-soprano
Andrei_Gavrilov	Performer	Russia	Piano
Daniel_Blumenthal	Performer	Germany	Piano
Erik_Werba	Performer	Austria	Piano
Irwin_Gage	Performer	United States of America	Piano
Martin_Jones	Performer	United Kingdom	Piano
Radu_Lupu	Performer	Romania	Piano
Anna_Netrebko	Performer	Russia	Soprano
Marie_Mclaughlin	Performer	United Kingdom	Soprano
Soile_Isokoski	Performer	Finland	Soprano
Giacinto_Prandelli	Performer	Italy	Tenor
Murray_Dickie	Performer	United Kingdom	Tenor
Peter_Seiffert	Performer	Germany	Tenor
Roger_Chase	Performer	United Kingdom	Viola
Enrico_Casazza	Performer	Italy	Violin
Eugene_Drucker	Performer	United States of America	Violin
Lydia_Mordkovitch	Performer	Russia	Violin
Rainer_Kussmaul	Performer	Germany	Violin
Ensemble_Intercontemporain	Ensemble	France	Ensemble
Salzburg_Chamber_Orchestra	Ensemble	Austria	Ensemble
Bologna_Teatro_Comunale_Chorus	Ensemble	Italy	Ensemble
Dresden_State_Opera_Chorus	Ensemble	Germany	Ensemble
La_Chapelle_Royale_Paris	Ensemble	France	Ensemble
Heinrich_Scheidemann	Composer	Germany	Baroque
Francesco_Manfredini	Composer	Italy	Classical
Carlo_Domeniconi	Composer	Italy	Contemporary
Lowell_Liebermann	Composer	United States of America	Contemporary
George_Antheil	Composer	United States of America	Modern
Marcel_Tournier	Composer	France	Modern
Nikos_Skalkottas	Composer	Greece	Modern
Pietro_Yon	Composer	Italy	Modern
Roger_Sessions	Composer	United States of America	Modern
Rued_Langgaard	Composer	Denmark	Modern
Jacob_Obrecht	Composer	Belgium	Renaissance
Jean_Joseph_Mouret	Composer	Belgium	Renaissance
Andre_Messager	Composer	France	Romantic
Conradin_Kreutzer	Composer	Germany	Romantic
Carlo_Rizzi	Conductor	Italy	Conductor
Charles_Gerhardt	Conductor	United States of America	Conductor
Frederick_Fennell	Conductor	United States of America	Conductor
George_Guest	Conductor	United Kingdom	Conductor
Leopold_Ludwig	Conductor	Austria	Conductor
Marcus_Creed	Conductor	United Kingdom	Conductor
Paul_Paray	Conductor	France	Conductor
Reinbert_De_Leeuw	Conductor	Netherlands	Conductor
Zdenek_Macal	Conductor	Czechoslovakia	Conductor
Adriano	Conductor	Switzerland	Conductor
Antonio_Janigro	Conductor	Italy	Conductor
Franco_Capuana	Conductor	United Kingdom	Conductor
Guido_Picco	Conductor	Germany	Conductor
Peter_Szuts	Conductor	United Kingdom	Conductor
Rudolf_Baumgartner	Conductor	Switzerland	Conductor
Simon_Keenlyside	Performer	United Kingdom	Baritone
Enzo_Dara	Performer	Italy	Bass
Ivo_Vinco	Performer	United States of America	Bass
Rene_Pape	Performer	Germany	Bass
Siegfried_Vogel	Performer	Canada	Cello
Truls_Otterbech_Mork	Performer	United Kingdom	Cello
Annelies_Burmeister	Performer	Germany	Contralto
Emmanuel_Pahud	Performer	Switzerland	Flute
Robert_Hill	Performer	United States of America	Harpsichord
Anna_Maria_Canali	Performer	Italy	Mezzo-Soprano
Lorraine_Hunt_Lieberson	Performer	United States of America	Mezzo-soprano
Magdalena_Kozena	Performer	Czech Republic	Mezzo-soprano
Nicholas_Daniel	Performer	United Kingdom	Oboe
Thomas_Indermuhle	Performer	Switzerland	Oboe
Annie_Fischer	Performer	Hungary	Piano
Arthur_Balsam	Performer	Poland	Piano
Balazs_Szokolay	Performer	Hungary	Piano
Bernd_Glemser	Performer	Germany	Piano
Gilbert_Kalish	Performer	United States of America	Piano
Lambert_Orkis	Performer	United States of America	Piano
Paolo_Giacometti	Performer	Italy	Piano
Phillip_Moll	Performer	France	Piano
Catherine_Denley	Performer	United Kingdom	Soprano
Janice_Watson	Performer	United Kingdom	Soprano
Maria_Bayo	Performer	Spain	Soprano
Martina_Arroyo	Performer	United Kingdom	Soprano
Patrizia_Kwella	Performer	United Kingdom	Soprano
Gerhard_Unger	Performer	Germany	Tenor
Max_Lorenz	Performer	Germany	Tenor
Lawrence_Dutton	Performer	United States of America	Viola
Lois_Martin	Performer	United States of America	Viola
Luigi_Roni	Performer	Italy	Viola
Robert_Mann	Performer	United States of America	Violin
Boston_Baroque	Ensemble	United States of America	Ensemble
Cambridge_Singers	Ensemble	United Kingdom	Ensemble
Luxembourg_Philharmonic_Orchestra	Ensemble	Luxembourg	Ensemble
The_Cardinall'S_Musick	Ensemble	United Kingdom	Ensemble
Amadeus_String_Quartet	Ensemble	Israel	Ensemble
Berne_Camerata	Ensemble	Switzerland	Ensemble
Brno_State_Philharmonic_Orchestra	Ensemble	Czech Republic	Ensemble
Corydon_Singers	Ensemble	Switzerland	Ensemble
Czech_Philharmonic_Chamber_Orchestra	Ensemble	Germany	Ensemble
Katowice_Polish_Radio/Tv_Symphony_Orchestra	Ensemble	Poland	Ensemble
Prague_National_Theatre_Orchestra	Ensemble	Czech Republic	Ensemble
Vienna_Academy	Ensemble	Austria	Ensemble
Vienna_State_Opera_Chorus_Konzertvereinigung	Ensemble	Austria	Ensemble
Frederic_Rzewski	Composer	United States of America	Contemporary
Tan_Dun	Composer	China	Contemporary
George_Dyson	Composer	United Kingdom	Modern
Healey_Willan	Composer	Canada	Modern
Lars-Erik_Larsson	Composer	Sweden	Modern
Lili_Boulanger	Composer	France	Modern
Roger_Quilter	Composer	United Kingdom	Modern
Juan_Del_Encina	Composer	Spain	Renaissance
Tylman_Susato	Composer	Belgium	Renaissance
Giovanni_Bottesini	Composer	Italy	Romantic
Samuel_Wesley	Composer	United Kingdom	Romantic
Dmitri_Kitayenko	Conductor	Russia	Conductor
Guido_Cantelli	Conductor	Italy	Conductor
Hans_Zender	Conductor	Germany	Conductor
Hugh_Wolff	Conductor	United States of America	Conductor
Ivor_Bolton	Conductor	United Kingdom	Conductor
Johannes_Somary	Conductor	Switzerland	Conductor
Leopold_Hager	Conductor	Austria	Conductor
Michel_Corboz	Conductor	Switzerland	Conductor
Paul_Kletzki	Conductor	Switzerland	Conductor
Paul_Mccreesh	Conductor	United Kingdom	Conductor
Rosario_Bourdon	Conductor	Canada	Conductor
Thomas_Sanderling	Conductor	Russia	Conductor
Issay_Dobrowen	Conductor	#N/A	Conductor
Martin_Sieghart	Conductor	#N/A	Conductor
Rudolf_Bibl	Conductor	#N/A	Conductor
Birgit_Remmert	Performer	Germany	Alto
Herbert_Janssen	Performer	Germany	Baritone
Annette_Markert	Performer	Germany	Contralto
John_Constable	Performer	United Kingdom	Harpsichord
Robert_Kohnen	Performer	Belgium	Harpsichord
Lucia_Valentini-Terrani	Performer	Italy	Mezzo-Soprano
Garrick_Ohlsson	Performer	United States of America	Piano
Dorothee_Mields	Performer	Germany	Soprano
Walther_Ludwig	Performer	Germany	Tenor
Andrea_Bocelli	Performer	Italy	Tenor
Joseph_Silverstein	Performer	United States of America	Violin
Dong-Suk_Kang	Performer	#N/A	Violin
Hildegard_Behrens	Performer	Germany	Vocals
Vesselina_Kasarova	Performer	Bulgaria	Vocals
Giuseppe_Morresi	Performer	#N/A	Voice
Raina_Kabaivanska	Performer	Bulgaria	Voice
Estonian_Philharmonic_Chamber_Choir	Ensemble	Estonia	Ensemble
Hamburg_Symphony_Orchestra	Ensemble	Germany	Ensemble
Le_Concert_Des_Nations	Ensemble	Spain	Ensemble
Polyphony	Ensemble	United Kingdom	Ensemble
Singapore_Symphony_Orchestra	Ensemble	Singapore	Ensemble
Takacs_String_Quartet	Ensemble	Hungary	Ensemble
Tokyo_String_Quartet	Ensemble	Japan	Ensemble
Academy_Of_St._Martin_In_The_Fields_Chorus	Ensemble	#N/A	Ensemble
Cologne_Radio_Symphony_Orchestra	Ensemble	#N/A	Ensemble
Czecho-Slovak_Radio_Symphony	Ensemble	#N/A	Ensemble
D'Oyly_Carte_Opera_Chorus	Ensemble	#N/A	Ensemble
Hannover_Radio_Philharmonic_Orchestra	Ensemble	#N/A	Ensemble
Kocian_String_Quartet	Ensemble	#N/A	Ensemble
Melos_String_Quartet_Stuttgart	Ensemble	#N/A	Ensemble
[truncated: 73,605 more rows]
