# Supplementary material for: The Multi-Scale Network Landscape of Collaboration
Source: PLoS One. 2016 Mar 18;11(3):e0151784. doi: 10.1371/journal.pone.0151784 (PMC4798780; doi:10.1371/journal.pone.0151784)
Supplement: S1 Dataset — Two data sets were used for this research, provided in a zipped file “S1 Dataset.zip” containing two files in tab-separated plain text format. “NetworkList.dat” is the CD—musician network edge list, and “artist_metadata.dat” is the musician metadata list. (ZIP) [file pone.0151784.s004.zip › NetworkList.dat]

CD1	Alessandro_Napoletano
CD1	Andrea_Bocelli
CD1	Bono
CD1	Fausto_Mesolella
CD1	Francesco_Sartori
CD1	Laurex,
CD1	Matteo_Musumeci
CD1	Mauro_Malavasi
CD1	Pierpaolo_Guerrini
CD1	Pietro_Mascagni
CD1	Robin_Smith
CD1	Tony_Renis
CD1	Zdenek_Bartak
CD6	Andrea_Bocelli
CD6	Lucio_Quarantotto
CD6	Sarah_Brightman
CD7	Agustin_Lara
CD7	Canadian_Opera_Company_Orchestra
CD7	Cesare_Andrea_Bixio
CD7	Danilo_Amerio
CD7	Eduardo_Di_Capua
CD7	Ernesto_De_Curtis
CD7	Giacomo_Puccini
CD7	Giuseppe_Verdi
CD7	Michael_Amante
CD7	Timothy_Vernon
CD12	Bela_Fleck
CD12	Evelyn_Glennie
CD12	Johann_Sebastian_Bach
CD12	Johannes_Brahms
CD17	Adger_M._Pace
CD17	Chanticleer
CD17	David_Alan_Marshall
CD17	Dawn_Upshaw
CD17	Franz_Xaver_Gruber
CD17	Healey_Willan
CD17	Hugo_Distler
CD17	Jaakko_Mantyjarvi
CD17	Jay_White
CD17	John_Tavener
CD17	Joseph_Jennings
CD17	Kevin_Baum
CD17	Matthew_Alber
CD17	Matthew_Oltman
CD17	Michael_Lichtenauer
CD17	Ralph_Vaughan_Williams
CD17	William_J._Kirkpatrick
CD20	Ben_Crawley
CD20	Libera
CD20	Robert_Prizeman
CD20	Sam_Coates
CD20	Simon_Beston
CD20	Steven_Geraghty
CD21	Mark_O'Connor
CD21	Metamorphosen_Chamber_Orchestra
CD21	Scott_Yoo
CD22	Aaron_Copland
CD22	Albert_Hay_Malotte
CD22	Arthur_Fiedler
CD22	Boston_Gay_Men'S_Chorus
CD22	Boston_Pops
CD22	Boston_Pops_Gospel_Choir
CD22	David_Perry
CD22	Denyce_Graves
CD22	Florence_Kopleff
CD22	Franz_Rupp
CD22	Galway_Pops_Orchestra
CD22	Gene_Scheer
CD22	Irma_Vallecillo
CD22	Irving_Berlin
CD22	James_Galway
CD22	Jesse_Levy
CD22	John_Rosamond_Johnson
CD22	John_Stafford_Smith
CD22	Joyce_Hammann
CD22	Julie_Gold
CD22	Keith_Lockhart
CD22	Marian_Anderson
CD22	Michael_Tilson_Thomas
CD22	Musica_Sacra
CD22	Olivia_Koppell
CD22	Philharmonia_Virtuosi
CD22	Randall_Thompson
CD22	Raymond_Murcell
CD22	Rca_Victor_Symphony_Orchestra
CD22	Richard_Kapp
CD22	Richard_Stoltzman
CD22	Richard_Westenburg
CD22	Robert_Chausow
CD22	Robert_Shaw
CD22	Robert_Shaw_Chorale
CD22	Samuel_Augustus_Ward
CD22	San_Francisco_Symphony_Orchestra
CD22	Tanglewood_Festival_Chorus
CD22	Thomas_Pyle
CD22	Vincent_Fanuele
CD22	William_Steffe
CD25	Christoph_Poppen
CD25	David_James
CD25	Gordon_Jones
CD25	Hilliard_Ensemble
CD25	Johann_Sebastian_Bach
CD25	John_Potter
CD25	Monika_Mauch
CD26	Amilcare_Ponchielli
CD26	Andrea_Bocelli
CD26	Florence_Maggio_Musicale_Orchestra
CD26	Francesco_Cilea
CD26	Gaetano_Donizetti
CD26	Georges_Bizet
CD26	Giacomo_Puccini
CD26	Gianandrea_Noseda
CD26	Giuseppe_Verdi
CD26	Jules_Massenet
CD26	Richard_Strauss
CD26	Ruggero_Leoncavallo
CD26	Umberto_Giordano
CD26	Vincenzo_Bellini
CD28	Andrea_Bocelli
CD28	Florence_Maggio_Musicale_Chorus
CD28	Giuseppe_Verdi
CD28	Israel_Philharmonic_Orchestra
CD28	Zubin_Mehta
CD30	Cambridge_Singers
CD30	Cambridge_Symphony_Orchestra
CD30	Franz_Xaver_Gruber
CD30	G_Ebeling
CD30	Hopkins,_John_Henry,_Jr.
CD30	James_R._Murray
CD30	John_Francis_Wade
CD30	John_Jacob_Niles
CD30	John_Rutter
CD30	Lowell_Mason
CD30	Mel_Torme
CD30	Michael_Praetorius
CD30	Samuel_Scheidt
CD30	William_J._Kirkpatrick
CD32	Alison_Krauss
CD32	Edgar_Meyer
CD32	James_Taylor
CD32	Mark_O'Connor
CD32	Stephen_Foster
CD32	Yo-Yo_Ma
CD33	Academy_Of_St._Martin_In_The_Fields
CD33	Academy_Of_St._Martin_In_The_Fields_Chorus
CD33	Anna_Reynolds
CD33	Elly_Ameling
CD33	George_Frideric_Handel
CD33	Gwynne_Howell
CD33	Philip_Langridge
CD33	Sir_Neville_Marriner
CD34	Michael_Tilson_Thomas
CD34	New_World_Symphony
CD34	Steven_Mackey
CD38	Andrew_Knight
CD38	Bbc_Concert_Orchestra
CD38	Cambridge_Singers
CD38	Daniel_Pailthorpe
CD38	George_Shearing
CD38	Hoagy_Carmichael
CD38	John_Rutter
CD38	Malcolm_Creese
CD38	Melanie_Marshall
CD38	Piano]_Wayne_[Organ_Marshall
CD38	Victoria_Walpole
CD43	Alan_Pierson
CD43	Alarm_Will_Sound
CD43	David_Harrington
CD43	Dominic_Frasco
CD43	Hank_Dutt
CD43	Jennifer_Culp
CD43	John_Sherba
CD43	Kronos_Quartet
CD43	Mika_Yoshida
CD43	Ossia
CD43	Steve_Reich
CD45	Alexandr_Raskatov
CD45	Alfred_Schnittke
CD45	Andrey_Pushkarev
CD45	Danielis_Rubinas
CD45	Eva_Bindere
CD45	Gidon_Kremer
CD45	Kremerata_Baltica
CD45	Leopold_Mozart
CD45	Marta_Sudraba
CD45	Naida_Cole
CD45	Reinut_Tepp
CD45	Ula_Ulijona
CD45	Valentin_Silvestrov
CD45	Wolfgang_Amadeus_Mozart
CD46	Alfredo_Catalani
CD46	Amilcare_Ponchielli
CD46	Arrigo_Boito
CD46	Carlo_Rizzi
CD46	Francesco_Cilea
CD46	Giacomo_Puccini
CD46	Jane_Eaglen
CD46	Philharmonia_Orchestra
CD46	Pietro_Mascagni
CD46	Royal_Opera_House_Covent_Garden_Chorus
CD48	David_Harrington
CD48	Hank_Dutt
CD48	Jennifer_Culp
CD48	John_Sherba
CD48	Kronos_Quartet
CD48	Terry_Riley
CD49	Rachel_Portman
CD50	Albert_Hay_Malotte
CD50	Andrew_Lloyd_Webber
CD50	Carl_Orff
CD50	Cesar_Franck
CD50	Charles_Hubert_Parry
CD50	Charlotte_Church
CD50	Colin_Mawby
CD50	Dilys_Elwyn-Edwards
CD50	Engelbert_Humperdinck
CD50	Giulio_Caccini
CD50	Gustav_Holst
CD50	Sir_Hamilton_Harty
CD51	Columbia_Brass_Ensemble
CD51	Columbia_Percussion_Ensemble
CD51	Felix_Bernard
CD51	Franz_Xaver_Gruber
CD51	George_Frideric_Handel
CD51	Henry_Walford_Davies
CD51	Irving_Berlin
CD51	Jay_Livingston
CD51	Jerold_Ottley
CD51	John_Francis_Wade
CD51	Katherine_K._Davis
CD51	Lowell_Mason
CD51	Mormon_Tabernacle_Choir
CD52	Anssi_Karttunen
CD52	Dawn_Upshaw
CD52	Esa-Pekka_Salonen
CD52	London_Sinfonietta
CD52	Los_Angeles_Philharmonic_Orchestra
CD53	Christopher_Cock
CD53	Craig_Jessop
CD53	Elliott_Clark
CD53	Harrison_Millard
CD53	John_Bacchus_Dykes
CD53	John_Darwall
CD53	John_Prather
CD53	Joseph_Brackett
CD53	Mormon_Tabernacle_Choir
CD53	Orchestra_At_Temple_Square
CD53	Robert_Lowry
CD53	Rowland_Hugh_Pritchard
CD53	Thomas_Koschat
CD53	William_Bradbury
CD55	Canadian_Brass
CD55	Felix_Mendelssohn
CD55	Franz_Xaver_Gruber
CD55	George_Frideric_Handel
CD55	Hopkins,_John_Henry,_Jr.
CD55	James_S._Pierpont
CD55	Johann_Sebastian_Bach
CD55	John_Francis_Wade
CD55	John_Jacob_Niles
CD55	Michael_Laird_Brass_Ensemble
CD55	Peter_Ilyich_Tchaikovsky
CD55	Philip_Jones_Brass_Ensemble
CD55	William_J._Kirkpatrick
CD57	Alexis_Weissenberg
CD57	American_Symphony_Orchestra
CD57	Anna_Moffo
CD57	Barry_Douglas
CD57	Byron_Janis
CD57	Chicago_Symphony_Orchestra
CD57	Dmitri_Alexeev
CD57	Eugene_Ormandy
CD57	Fritz_Reiner
CD57	Janos_Starker
CD57	Leopold_Stokowski
CD57	London_Symphony_Orchestra
CD57	Michael_Tilson_Thomas
CD57	Mikhail_Kazakevich
CD57	Philadelphia_Orchestra
CD57	Sergei_Bezrodny
CD57	Sergei_Rachmaninov
CD57	Shigeo_Neriki
CD57	St._Petersburg_Philharmonic_Orchestra
CD57	Vladimir_Spivakov
CD57	Yuri_Temirkanov
CD60	David_Zinman
CD60	Joshua_Bell
CD60	Leonard_Bernstein
CD60	Philharmonia_Orchestra
CD62	Alexander_Gretchaninov
CD62	Bulgarian_National_Choir
CD62	Bulgarian_Tv_And_Radio_Mixed_Chorus
CD62	Chevetogne_Benedictine_Abbey_Choir
CD62	Dimitre_Rouskov
CD62	Dimitri_Bortniansky
CD62	Dobri_Christov
CD62	Georgi_Robev
CD62	Grigori_Lvovsky
CD62	Mikhail_Milkov
CD62	Nikolai_Kedrov
CD62	Peter_Ilyich_Tchaikovsky
CD62	R._P._Philippe_Baer_Osb
CD62	Sergei_Rachmaninov
CD62	Sofia_Chamber_Choir
CD62	St_Petersburg_Glinka_Academy_Choir
CD62	Vladislav_Chernushenko
CD65	Anthony_Twiner
CD65	Halesworth_Middle_School_Chorus
CD65	Mark_Ermler
CD65	Peter_Ilyich_Tchaikovsky
CD65	Royal_Opera_House_Covent_Garden_Orchestra
CD70	Boston_Symphony_Orchestra
CD70	Gil_Shaham
CD70	John_T._Williams
CD73	Jacques_Offenbach
CD73	National_Philharmonic_Orchestra
CD73	Peter_Ilyich_Tchaikovsky
CD73	Richard_Bonynge
CD75	Alicia_De_Larrocha
CD75	Augsburg_Cathedral_Boys'_Choir
CD75	Bavarian_Radio_Chorus
CD75	Bavarian_Radio_Symphony_Orchestra
CD75	Cambridge_Trinity_College_Choir
CD75	Collegium_Aureum
CD75	David_Zinman
CD75	Dresden_Staatskapelle
CD75	English_Chamber_Orchestra
CD75	Europa_Symphony_Wind_Soloists
CD75	Itzhak_Perlman
CD75	James_Galway
CD75	James_Levine
CD75	Kurt_Eichhorn
CD75	Leontyne_Price
CD75	Lucia_Popp
CD75	New_Philharmonia_Orchestra
CD75	Pamela_Frank
CD75	Peter_H._Adler
CD75	Pinchas_Zukerman
CD75	Reinhard_Kammler
CD75	Richard_Marlow
CD75	Richard_Stoltzman
CD75	Sir_Colin_Davis
CD75	Tokyo_String_Quartet_Members
CD75	Vienna_Philharmonic_Orchestra
CD75	Wolfgang_Amadeus_Mozart
CD75	Wolfgang_Grohs
CD75	Zurich_Tonhalle_Orchestra
CD77	Adolph_Green
CD77	Christa_Ludwig
CD77	Della_Jones
CD77	Israel_Philharmonic_Orchestra
CD77	Jerry_Hadley
CD77	John_Owen_Edwards
CD77	June_Anderson
CD77	Kurt_Ollmann
CD77	Leonard_Bernstein
CD77	London_Philharmonic_Orchestra
CD77	Los_Angeles_Philharmonic_Orchestra
CD77	National_Symphony_Orchestra
CD77	Nicolai_Gedda
CD77	Peter_Schmidl
CD77	Rebecca_Luker
CD77	Vienna_Philharmonic_Orchestra
CD78	Craig_Jessop
CD78	Diana_Walker
CD78	Felix_Mendelssohn
CD78	Franz_Xaver_Gruber
CD78	John_Jacob_Niles
CD78	John_Longhurst
CD78	Lowell_Mason
CD78	Mormon_Tabernacle_Choir
CD78	Orchestra_At_Temple_Square
CD78	Robert_Breault
CD79	Shanghai_National_Orchestra
CD79	Shanghai_Percussion_Ensemble
CD79	Shanghai_Symphony_Orchestra
CD79	Tan_Dun
CD79	Yo-Yo_Ma
CD80	Amsterdam_Guitar_Trio
CD80	Andrew_Lawrence-King
CD80	Balthaser-Neumann_Choir
CD80	Cambridge_Trinity_College_Choir
CD80	Canadian_Brass
CD80	Enoch_Zu_Guttenberg
CD80	Freiburg_Baroque_Orchestra
CD80	Gustav_Leonhardt
CD80	Harp_Consort
CD80	James_Galway
CD80	James_Levine
CD80	Johann_Sebastian_Bach
CD80	John_Georgiadis
CD80	Julian_Bream
CD80	Kathleen_Battle
CD80	Keith_Jarrett
CD80	La_Petite_Bande
CD80	Lars_Hannibal
CD80	Michala_Petri
CD80	Munich_Bach_Collegium
CD80	Munich_Radio_Symphony_Orchestra
CD80	Music_Of_Ravinia
CD80	Peter_Serkin
CD80	Regensburg_Cathedral_Choir
CD80	Richard_Marlow
CD80	Robert_Shaw
CD80	Robert_Shaw_Chorale
CD80	Robert_Shaw_Orchestra
CD80	Thomas_Hengelbrock
CD80	Tolz_Boys_Choir
CD83	Alexander_Glazunov
CD83	Alfred_Walter
CD83	Anthony_Bramall
CD83	Benjamin_Russell_Hanby
CD83	Czecho-Slovak_Radio_Symphony_Orchestra
CD83	Felix_Bernard
CD83	Georges_Bizet
CD83	James_S._Pierpont
CD83	Johnny_Marks
CD83	Keith_Brion
CD83	Leroy_Anderson
CD83	Nicolaus_Esterhazy_Sinfonia
CD83	Peter_Breiner
CD83	Peter_Ilyich_Tchaikovsky
CD83	Philharmonic_Choir
CD83	Philharmonic_Symphony_Orchestra
CD83	Razumovsky_Symphony_Orchestra
CD83	Richard_Hayman
CD83	Sergei_Prokofiev
CD83	Slovak_State_Philharmonic_Orchestra
CD83	Victor_Herbert
CD84	Bob_Winter
CD84	Boston_Pops
CD84	Fred_Buda
CD84	Georges_Bizet
CD84	Hector_Berlioz
CD84	Jule_Styne
CD84	Keith_Lockhart
CD84	Leroy_Anderson
CD84	Marc_Oswald
CD84	Mark_S._Henry
CD84	Ralph_Vaughan_Williams
CD84	Randol_Bass
CD84	Tanglewood_Festival_Chorus
CD89	Amilcare_Ponchielli
CD89	Camille_Saint-Saens
CD89	Christoph_W._Gluck
CD89	Denyce_Graves
CD89	Francesco_Cilea
CD89	Gaetano_Donizetti
CD89	George_Frideric_Handel
CD89	Georges_Bizet
CD89	Henry_Purcell
CD89	Jules_Massenet
CD89	Maurizio_Barbacini
CD89	Munich_Radio_Symphony_Orchestra
CD89	Pietro_Mascagni
CD89	Samuel_Barber
CD92	Florence_Quivar
CD92	George_Frideric_Handel
CD92	John_Aler
CD92	Kathleen_Battle
CD92	Samuel_Ramey
CD92	Sir_Andrew_Davis
CD92	Toronto_Mendelssohn_Choir
CD92	Toronto_Symphony_Orchestra
CD97	Adolphe-Charles_Adam
CD97	Charlotte_Church
CD97	Franz_Xaver_Gruber
CD97	Mel_Torme
CD97	Placido_Domingo
CD97	Tony_Bennett
CD97	Vanessa_Williams
CD98	Andrea_Marcon
CD98	Antonio_Vivaldi
CD98	Giuliano_Carmignola
CD98	Venice_Baroque_Orchestra
CD99	Aaron_Davis
CD99	Canadian_Brass
CD99	Felix_Mendelssohn
CD99	Franz_Xaver_Gruber
CD99	George_Frideric_Handel
CD99	Hopkins,_John_Henry,_Jr.
CD99	Iseler_Singers
CD99	James_S._Pierpont
CD99	John_Francis_Wade
CD99	John_Jacob_Niles
CD99	Lydia_Adams
CD99	Michael_Praetorius
CD99	Peter_Ilyich_Tchaikovsky
CD99	Ward_Swingle
CD99	William_J._Kirkpatrick
CD101	Boston_Symphony_Orchestra_Strings
CD101	Cambridge_Trinity_College_Choir
CD101	Canadian_Brass
CD101	Charles_Daellenbach
CD101	Charles_Munch
CD101	David_Ohanian
CD101	David_Pizarro
CD101	Eugene_Watts
CD101	Frederic_Mills
CD101	Hiro_Fujikake
CD101	James_Galway
CD101	Kalman_Opperman
CD101	Kalman_Opperman_Clarinet_Choir
CD101	Kazuhide_Isomura
CD101	Kenneth_Slowik
CD101	Kikuei_Ikeda
CD101	Peter_Oundjian
CD101	Richard_Marlow
CD101	Richard_Stoltzman
CD101	Ronald_Romm
CD101	Sadao_Harada
CD101	Samuel_Barber
CD101	Smithsonian_Chamber_Players
CD101	Tokyo_String_Quartet
CD102	Academy_Of_Ancient_Music
CD102	Academy_Of_Ancient_Music_Chamber_Ensemble
CD102	Academy_Of_St._Martin_In_The_Fields
CD102	Andras_Schiff
CD102	Antony_Pay
CD102	Barry_Tuckwell
CD102	Christoph_Von_Dohnanyi
CD102	Christopher_Hogwood
CD102	Cleveland_Orchestra
CD102	English_Chamber_Orchestra
CD102	Frances_Kelly
CD102	Gervase_De_Peyer
CD102	Iona_Brown
CD102	Jack_Brymer
CD102	Josef_Suk
CD102	Joshua_Bell
CD102	Lisa_Beznosiuk
CD102	London_Symphony_Orchestra
CD102	London_Wind_Soloists
CD102	Mayumi_Fujikawa
CD102	Peter_Maag
CD102	Philharmonia_Orchestra
CD102	Royal_Philharmonic_Orchestra
CD102	Salzburg_Mozarteum_Camerata_Academica
CD102	Sandor_Vegh
CD102	Sir_Neville_Marriner
CD102	Vienna_Mozart_Ensemble
CD102	Vienna_Wind_Soloists
CD102	Vladimir_Ashkenazy
CD102	Walter_Weller
CD102	Willi_Boskovsky
CD102	Wolfgang_Amadeus_Mozart
CD103	Christopher_Cock
CD103	Donna_Carter
CD103	Frank_Timmerman
CD103	Gustav_Holst
CD103	Hopkins,_John_Henry,_Jr.
CD103	Katherine_Murray
CD103	Nicolas_Saboly
CD103	Robert_Shaw
CD103	Robert_Shaw_Chamber_Singers
CD103	Ronald_Burrichter
CD103	Tim_Stalter
CD103	Victor_Ledbetter
CD103	Wayne_Baughman
CD103	William_J._Kirkpatrick
CD104	Anatole_Fistoulari
CD104	Antal_Dorati
CD104	Kenneth_Heath
CD104	London_Symphony_Orchestra
CD104	Peter_Ilyich_Tchaikovsky
CD104	Royal_Concertgebouw_Orchestra
CD104	St._Bavo_Cathedral_Boys_Choir
CD106	Andrew_York
CD106	Christopher_Parkening
CD106	Franz_Xaver_Gruber
CD106	John_Jacob_Niles
CD106	Kathleen_Battle
CD106	Mark_Lowry
CD106	Pietro_Yon
CD106	Robert_Macgimsey
CD106	William_Billings
CD108	Bob_Dylan
CD108	George_David_Weiss
CD108	Henry_Thacker_Burleigh
CD108	Jerold_Ottley
CD108	Joseph_Brackett
CD108	Meredith_Willson
CD108	Mormon_Tabernacle_Choir
CD108	Paul_Barnes
CD108	Paul_Simon
CD108	William_Steffe
CD111	Aaron_Copland
CD111	Leonard_Bernstein
CD111	New_York_Philharmonic
CD115	Cambridge_King'S_College_Choir
CD115	Christopher_Hughes
CD115	David_Briggs
CD115	Felix_Mendelssohn
CD115	Franz_Xaver_Gruber
CD115	Graham_Green
CD115	Harold_Edwin_Darke
CD115	Henry_John_Gauntlett
CD115	Henry_Walford_Davies
CD115	John_Bowen
CD115	John_Francis_Wade
CD115	Jonathan_Lamb
CD115	Roland_Robertson
CD115	Simon_Haynes
CD115	Stephen_Cleobury
CD115	William_J._Kirkpatrick
CD117	Academy_Of_St._Martin_In_The_Fields
CD117	Hilary_Hahn
CD117	Igor_Stravinsky
CD117	Johannes_Brahms
CD117	Sir_Neville_Marriner
CD118	Academy_Of_St._Martin_In_The_Fields
CD118	Alexander_Borodin
CD118	Antonio_Vivaldi
CD118	Bernard_Haitink
CD118	Camille_Saint-Saens
CD118	Charles_Dutoit
CD118	Eduardo_Fernandez
CD118	English_Chamber_Orchestra
CD118	Erik_Satie
CD118	Gabriel_Faure
CD118	George_Malcolm
CD118	Gerald_Finzi
CD118	James_Judd
CD118	Jascha_Silberstein
CD118	Jean-Yves_Thibaudet
CD118	Johann_Pachelbel
CD118	Johann_Sebastian_Bach
CD118	Julian_Lloyd_Webber
CD118	Karl_Munchinger
CD118	Marie_Goossens
CD118	Maurice_Ravel
CD118	Montreal_Symphony_Orchestra
CD118	Peter_Warlock
CD118	Radu_Lupu
CD118	Raymond_Leppard
CD118	Royal_Concertgebouw_Orchestra
CD118	Royal_Philharmonic_Orchestra
CD118	Sergei_Rachmaninov
CD118	Sir_Neville_Marriner
CD118	Stuttgart_Chamber_Orchestra
CD118	Uri_Segal
CD118	Wolfgang_Amadeus_Mozart
CD119	Edgar_Meyer
CD119	Mark_O'Connor
CD119	Yo-Yo_Ma
CD121	Astor_Piazzolla
CD121	Fernando_Suarez_Paz
CD121	Marcelo_Jaime_Nisinman
CD121	Nadja_Salerno-Sonnenberg
CD121	Odair_Assad
CD121	Sergio_Assad
CD122	Adele_Armin
CD122	Douglas_Bodle
CD122	Ludwig_Van_Beethoven
CD122	Mark_Childs
CD122	Russell_Braun
CD122	Studio_Arts_Orchestra
CD122	Suzanne_Schulmann
CD122	Walter_Babiak
CD124	Anne_Gjevang
CD124	Chicago_Symphony_Chorus
CD124	Chicago_Symphony_Orchestra
CD124	Dame_Kiri_Te_Kanawa
CD124	George_Frideric_Handel
CD124	Gwynne_Howell
CD124	Keith_Lewis
CD124	Sir_Georg_Solti
CD128	Arthur_Fiedler
CD128	Boston_Pops
CD128	George_Frideric_Handel
CD128	Irving_Berlin
CD128	Johann_Sebastian_Bach
CD128	John_Frederic_Coots
CD128	Johnny_Marks
CD128	Leopold_Mozart
CD128	Leroy_Anderson
CD128	Peter_Ilyich_Tchaikovsky
CD130	London_Symphony_Orchestra
CD130	Peter_Ilyich_Tchaikovsky
CD130	Robert_Noble
CD130	Sir_Charles_Mackerras
CD133	Academy_Of_St._Martin_In_The_Fields
CD133	Academy_Of_St._Martin_In_The_Fields_Chorus
CD133	Anne_Sofie_Von_Otter
CD133	George_Frideric_Handel
CD133	Jerry_Hadley
CD133	Michael_Chance
CD133	Robert_Lloyd
CD133	Sir_Neville_Marriner
CD133	Sylvia_Mcnair
CD135	Clare_College_Choir
CD135	Clare_College_Orchestra
CD135	Elisabeth_Poston
CD135	Harold_Edwin_Darke
CD135	John_Rutter
CD135	Michael_Praetorius
CD135	Peter_Ilyich_Tchaikovsky
CD135	Ralph_Vaughan_Williams
CD138	Andrew_Jennings
CD138	Baroque_Chamber_Orchestra
CD138	Canadian_Brass
CD138	Charles_Daellenbach
CD138	Cleo_Laine
CD138	Concord_String_Quartet
CD138	Ettore_Stratta
CD138	Eugene_Watts
CD138	Frederic_Mills
CD138	George_Rochberg
CD138	Glenn_Spreen
CD138	Graeme_Page
CD138	Hampton_String_Quartet
CD138	Isao_Tomita
CD138	James_Galway
CD138	Johann_Pachelbel
CD138	John_Dankworth
CD138	John_Kochanowski
CD138	Lucerne_Festival_Strings
CD138	Mark_Sokol
CD138	Norman_Fischer
CD138	Plasma_Symphony_Orchestra
CD138	Ronald_Romm
CD138	Rudolf_Baumgartner
CD141	Angela_Gheorghiu
CD141	Christine_Pendrill
CD141	Evelino_Pido
CD141	Gaetano_Donizetti
CD141	Gioachino_Rossini
CD141	Karen_Jones
CD141	London_Symphony_Orchestra
CD141	Royal_Opera_House_Covent_Garden_Chorus
CD141	Vincenzo_Bellini
CD142	Johann_Sebastian_Bach
CD142	Yo-Yo_Ma
CD143	Al_Chernet
CD143	Felix_Mendelssohn
CD143	Franz_Xaver_Gruber
CD143	Henry_Walford_Davies
CD143	John_Francis_Wade
CD143	Lowell_Mason
CD143	Rca_Victor_Symphony_Orchestra
CD143	Robert_Arnold
CD143	Robert_Shaw
CD143	Robert_Shaw_Chorale
CD143	William_J._Kirkpatrick
CD145	Kirov_Theater_Orchestra
CD145	Peter_Ilyich_Tchaikovsky
CD145	Valery_Gergiev
CD147	Aaron_Copland
CD147	Arthur_Fiedler
CD147	Boston_Pops
CD147	Ferde_Grofe
CD147	George_Gershwin
CD147	Leonard_Bernstein
CD147	Morton_Gould
CD147	Richard_Rodgers
CD150	Adele_Addison
CD150	David_Lloyd
CD150	George_Frideric_Handel
CD150	Leonard_Bernstein
CD150	New_York_Philharmonic
CD150	Russell_Oberlin
CD150	Westminster_Choir
CD150	William_Warfield
CD151	Antonio_Vivaldi
CD151	Arnold_Schoenberg_Choir
CD151	Cecilia_Bartoli
CD151	Enrico_Onofri
CD151	Giovanni_Antonini
CD151	Il_Giardino_Armonico
CD151	Marco_Bianchi
CD154	Antonio_Agri
CD154	Astor_Piazzolla
CD154	Edwin_Barker
CD154	Frank_Corliss
CD154	Gerardo_Gandini
CD154	Hector_Console
CD154	Horacio_Malvicino
CD154	Kathryn_Stott
CD154	Leonardo_Marconi
CD154	Nestor_Marconi
CD154	Odair_Assad
CD154	Oscar_Castro-Neves
CD154	Sergio_Assad
CD154	Yo-Yo_Ma
CD157	Eugene_Ormandy
CD157	Peter_Ilyich_Tchaikovsky
CD157	Philadelphia_Orchestra
CD159	Adolphe-Charles_Adam
CD159	Albemarle_Consort_Of_Voices
CD159	American_Boychoir
CD159	Barbara_Simpson
CD159	David_Cramer
CD159	David_Wetherhill
CD159	Donald_Fraser
CD159	Felix_Mendelssohn
CD159	Frank_Della_Penna
CD159	Franz_Xaver_Gruber
CD159	Gustav_Holst
CD159	James_Litton
CD159	John_Francis_Wade
CD159	John_Hood
CD159	Louis_Rosenblatt
CD159	Lowell_Mason
CD159	Mark_Gigliotti
CD159	William_J._Kirkpatrick
CD159	William_Stokking
CD164	Alberto_Negroni
CD164	Antonio_Vivaldi
CD164	Bruno_Cavallo
CD164	Giulio_Franzetti
CD164	La_Scala_Philharmonic_Soloists
CD164	Riccardo_Muti
CD164	Valentino_Zucchiati
CD167	Anonymous_4
CD167	Johanna_Rose
CD167	Marsha_Genensky
CD167	Ruth_Cunningham
CD167	Saint_Godric
CD167	Susan_Hellauer
CD172	Albert_Mancini
CD172	Charles_A._Zimmerman
CD172	Concert_Arts_Symphonic_Band
CD172	Edwin_Eugene_Bagley
CD172	Felix_Slatkin
CD172	Francis_S._Van_Boskerck
CD172	Frank_W._Meacham
CD172	John_Philip_Sousa
CD172	John_Stafford_Smith
CD172	Josef_Franz_Wagner
CD172	Robert_M._Crawford
CD173	Alexander_Gourvich
CD173	Aline_Janovitsky
CD173	Anna_Dashevsky
CD173	Antonin_Dvorak
CD173	Antonio_Bazzini
CD173	Aram_Khachaturian
CD173	Eva_Iframov
CD173	Franz_Schubert
CD173	Ilya_Chichkovich
CD173	Johannes_Brahms
CD173	Jules_Massenet
CD173	Lucia_Novovesky
CD173	Manuel_Ponce
CD173	Maxim_Vengerov
CD173	Mikhail_Parkhomovsky
CD173	Ottokar_Novacek
CD173	Peter_Ilyich_Tchaikovsky
CD173	Rita_Bobrovich
CD173	Sergei_Rachmaninov
CD173	Vag_Papian
CD173	Virtuosi
CD173	Vittorio_Monti
CD173	Yevgeni_Cheskis
CD173	Yevgeni_Voskoboinikov
CD173	Zinaida_Rodigin
CD174	Alfred_S._Burt
CD174	Billy_May
CD174	Boston_Pops
CD174	Charles_Ives
CD174	John_T._Williams
CD174	Katherine_K._Davis
CD174	Leroy_Anderson
CD174	Tanglewood_Festival_Chorus
CD175	Alfons_X_(El_Sabio)
CD175	Andreas_Ansalone
CD175	Michael_Praetorius
CD175	New_London_Consort
CD175	Philip_Pickett
CD176	Adolphe-Charles_Adam
CD176	Bach_Children'S_Chorus
CD176	Blair_Mckay
CD176	Canadian_Brass
CD176	Canadian_Brass_Singers
CD176	Christian_Daellenbach
CD176	Christopher_Dedrick
CD176	Douglas_Schalin
CD176	Franz_Xaver_Gruber
CD176	Georgian_Bay_Children'S_Choir
CD176	Hopkins,_John_Henry,_Jr.
CD176	James_S._Pierpont
CD176	John_Francis_Wade
CD176	Johnny_Marks
CD176	Katherine_K._Davis
CD176	Linda_Beaupre
CD176	Lorne_Grossman
CD176	Maggie_Crow
CD176	Mary_Lou_Tremills
CD176	Maya_Irvine
CD176	Michael_Praetorius
CD176	Steve_Nelson
CD176	Tom_Szczesniak
CD176	William_J._Kirkpatrick
CD177	Academy_Of_St._Martin_In_The_Fields
CD177	Bernard_Herrmann
CD177	Carmel_Kaine
CD177	Chicago_Symphony_Orchestra
CD177	Claude_Debussy
CD177	Edvard_Grieg
CD177	English_Chamber_Orchestra
CD177	Erik_Satie
CD177	Frederic_Chopin
CD177	Fritz_Kreisler
CD177	Gianandrea_Gavazzeni
CD177	Iona_Brown
CD177	Johann_Sebastian_Bach
CD177	Joshua_Bell
CD177	London_Philharmonic_Orchestra
CD177	National_Philharmonic_Orchestra
CD177	Pascal_Roge
CD177	Pietro_Mascagni
CD177	Ralph_Vaughan_Williams
CD177	Raymond_Leppard
CD177	Sir_Edward_Elgar
CD177	Sir_Georg_Solti
CD177	Sir_Neville_Marriner
CD177	Tess_Miller
CD177	Vladimir_Ashkenazy
CD181	Arthur_Sullivan
CD181	Cesar_Franck
CD181	Charles_Gounod
CD181	Clyde_Holloway
CD181	Florence_Kopleff
CD181	Franz_Schubert
CD181	Johann_Sebastian_Bach
CD181	Lowell_Mason
CD181	Martin_Luther
CD181	Robert_Shaw
CD181	Robert_Shaw_Chorale
CD181	Stephen_Adams
CD181	Symphony_Orchestra
CD182	Antonin_Dvorak
CD182	Bedrich_Smetana
CD182	Herbert_Von_Karajan
CD182	Vienna_Philharmonic_Orchestra
CD183	Alonso_De_Mudarra
CD183	Angel_Romero
CD183	Celedonio_Romero
CD183	Domenico_Scarlatti
CD183	Enrique_Granados
CD183	Fernando_Sor
CD183	Gaspar_Sanz
CD183	Joaquin_Rodrigo
CD183	Luis_De_Narvaez
CD183	Mauro_Giuliani
CD185	Andreas_Scholl
CD185	Edin_Karamazov
CD185	Jon_Pickow
CD185	Orpheus_Chamber_Orchestra
CD185	Stacey_Shames
CD188	Charles_Fullbrook
CD188	City_Of_London_Brass_Quintet
CD188	City_Of_London_Sinfonia
CD188	Dame_Kiri_Te_Kanawa
CD188	Daryl_Runswick
CD188	Franz_Xaver_Gruber
CD188	John_Jacob_Niles
CD188	Katherine_K._Davis
CD188	King'S_Singers
CD188	Lewis_H._Redner
CD188	Lowell_Mason
CD188	Mateo_Flecha
CD188	Michael_Praetorius
CD188	Richard_Hickox
CD188	Richard_Storrs_Willis
CD189	Antonio_Vivaldi
CD189	Bobby_Mcferrin
CD189	Charles_Gounod
CD189	Jean_Barriere
CD189	Johann_Sebastian_Bach
CD189	Nikolai_Rimsky-Korsakov
CD189	Sergei_Rachmaninov
CD189	Yo-Yo_Ma
CD190	Academy_Of_St._Martin_In_The_Fields
CD190	Akiko_Suwanai
CD190	Alexandre_Lagoya
CD190	Antal_Dorati
CD190	Arthur_Grumiaux
CD190	Christoph_W._Gluck
CD190	Claudio_Arrau
CD190	Edvard_Grieg
CD190	Franz_Schubert
CD190	Frederic_Chopin
CD190	Georges_Bizet
CD190	Gerald_Finzi
CD190	Gianandrea_Gavazzeni
CD190	Heitor_Villa-Lobos
CD190	Jules_Massenet
CD190	Kenneth_Sillito
CD190	Lamoureux_Concerts_Association_Orchestra
CD190	Ludwig_Van_Beethoven
CD190	National_Philharmonic_Orchestra
CD190	New_Symphony_Orchestra
CD190	Nigel_Kennedy
CD190	Peter_Ilyich_Tchaikovsky
CD190	Pietro_Mascagni
CD190	Raymond_Agoult
CD190	Richard_Bonynge
CD190	Sergei_Rachmaninov
CD190	Sir_Neville_Marriner
CD190	Vladimir_Ashkenazy
CD193	Academy_Of_St._Martin_In_The_Fields
CD193	Antiqua_Musica
CD193	Bavarian_Radio_Chorus
CD193	Bavarian_Radio_Symphony_Orchestra
CD193	English_Baroque_Soloists
CD193	English_Chamber_Orchestra
CD193	George_Frideric_Handel
CD193	I_Musici
CD193	Iona_Brown
CD193	John_Eliot_Gardiner
CD193	Marcel_Couraud
CD193	Raymond_Leppard
CD193	Sir_Colin_Davis
CD193	Sir_Neville_Marriner
CD194	Francisco_Lara
CD194	Ismael_Fernandez_Cuesta
CD194	Santo_Domingo_De_Silos_Benedictine_Choir
CD195	Academy_Of_Ancient_Music
CD195	Carolyn_Watkinson
CD195	Christ_Church_Cathedral_Choir
CD195	Christopher_Hogwood
CD195	David_[Bass_Voice]_Thomas
CD195	Emma_Kirkby
CD195	George_Frideric_Handel
CD195	Judith_Nelson
CD195	Paul_Elliott
CD196	Alfredo_Catalani
CD196	Charles_Gounod
CD196	Francesco_Cilea
CD196	Georges_Bizet
CD196	Giacomo_Puccini
CD196	Giuseppe_Verdi
CD196	Jules_Massenet
CD196	London_Philharmonic_Orchestra
CD196	London_Voices
CD196	Renee_Fleming
CD196	Ruggero_Leoncavallo
CD196	Sir_Charles_Mackerras
CD196	Vincenzo_Bellini
CD197	Alceo_Galliera
CD197	Alfredo_Catalani
CD197	Camille_Saint-Saens
CD197	Christoph_W._Gluck
CD197	Florence_Maggio_Musicale_Chorus
CD197	Florence_Maggio_Musicale_Orchestra
CD197	Franco_Ghione
CD197	Gaetano_Donizetti
CD197	Georges_Bizet
CD197	Georges_PreTre
CD197	Giacomo_Puccini
CD197	Gioachino_Rossini
CD197	Giuseppe_Verdi
CD197	Jane_Berbie
CD197	Lisbon_San_Carlos_National_Theater_Orchestra
CD197	Maria_Callas
CD197	Milan_Teatro_Alla_Scala_Chorus
CD197	Milan_Teatro_Alla_Scala_Orchestra
CD197	Nadine_Sautereau
CD197	National_Theater_Opera_Orchestra_Of_Paris
CD197	Nicolai_Gedda
CD197	Ortf_National_Orchestra
CD197	Philharmonia_Orchestra
CD197	Raphael_Arie
CD197	Rene_Duclos_Chorus
CD197	Tito_Gobbi
CD197	Tullio_Serafin
CD197	Umberto_Giordano
CD197	Victor_De_Sabata
CD197	Vincenzo_Bellini
CD200	Cambridge_Singers
CD200	Caroline_Ashton
CD200	City_Of_London_Sinfonia
CD200	Donna_Deam
CD200	John_Rutter
CD200	Patricia_Forbes
CD201	Camille_Saint-Saens
CD201	Russian_Radio/Tv_Orchestra_Of_St._Petersburg
CD201	Sergei_Prokofiev
CD201	Stanislav_Gorkovenko
CD202	Alicia_De_Larrocha
CD202	Claude_Debussy
CD202	Edvard_Grieg
CD202	Erik_Satie
CD202	Franz_Liszt
CD202	Frederic_Chopin
CD202	Jean-Yves_Thibaudet
CD202	Jorge_Bolet
CD202	Ludwig_Van_Beethoven
CD202	Maurice_Ravel
CD202	Pascal_Roge
CD202	Radu_Lupu
CD202	Robert_Schumann
CD202	Vladimir_Ashkenazy
CD203	Ludwig_Van_Beethoven
CD207	Philharmonia_Orchestra
CD207	Vladimir_Ashkenazy
CD207	Wolfgang_Amadeus_Mozart
CD208	Charles_Ives
CD208	George_Gershwin
CD208	Gilbert_Kalish
CD208	Jeffrey_Kahane
CD208	Leon_Kirchner
CD208	Leonard_Bernstein
CD208	Lynn_Chang
CD208	Ronan_Lefkowitz
CD208	Yo-Yo_Ma
CD209	Carlos_Kleiber
CD209	Ludwig_Van_Beethoven
CD209	Vienna_Philharmonic_Orchestra
CD210	Benjamin_Bayl
CD210	Cambridge_King'S_College_Choir
CD210	Edward_Bairstow
CD210	Martin_Luther
CD210	Sioned_Williams
CD210	Stephen_Cleobury
CD210	The_Wallace_Collection
CD210	Thomas_Bullard
CD210	Tom_Williamson
CD210	William_Henry_Harris
CD212	Wolfgang_Amadeus_Mozart
CD214	Anonymous_4
CD214	Francesco_Landini
CD214	Jacqueline_Horner
CD214	Johanna_Rose
CD214	Marsha_Genensky
CD214	Susan_Hellauer
CD217	Mark_Ermler
CD217	Peter_Ilyich_Tchaikovsky
CD217	Royal_Opera_House_Covent_Garden_Orchestra
CD219	American_Boychoir
CD219	Boston_Pops
CD219	Chorus
CD219	Christopher_Parkening
CD219	Dean_Parks
CD219	Itzhak_Perlman
CD219	John_T._Williams
CD219	Leigh_Harline
CD219	Leo_Arnaud
CD219	London_Symphony_Orchestra
CD219	London_Voices
CD219	Pittsburgh_Symphony_Orchestra
CD219	Skywalker_Symphony_Orchestra
CD219	Tanglewood_Festival_Chorus
CD219	Timothy_Morrison
CD219	Tommy_Morgan
CD219	Toots_Thielemans
CD219	Yo-Yo_Ma
CD222	Andrea_Bocelli
CD222	Barbara_Frittoli
CD222	Eva_Mei
CD222	Giacomo_Puccini
CD222	Giorgio_Gatti
CD222	Israel_Philharmonic_Orchestra
CD222	Loris_Bertolo
CD222	Mario_Luperi
CD222	Natale_De_Carolis
CD222	Paolo_Gavanelli
CD222	Sergio_Spina
CD222	Zubin_Mehta
CD224	Celedonio_Romero
CD224	Enrique_Granados
CD224	Fernando_Sor
CD224	Francisco_Tarrega
CD224	Isaac_Albeniz
CD224	Pepe_Romero
CD225	Alexander_Tcherepnin
CD225	Bright_Sheng
CD225	David_Wilde
CD225	Mark_O'Connor
CD225	Yo-Yo_Ma
CD225	Zoltan_Kodaly
CD230	David_Zinman
CD230	Dawn_Upshaw
CD230	Henryk_Mikolaj_Gorecki
CD230	London_Sinfonietta
CD233	Capella_Istropolitana
CD233	Christian_Brembeck
CD233	Failoni_Chamber_Orchestra
CD233	Faridah_Schafer-Subrata
CD233	Geza_Oberfrank
CD233	Hungarian_Festival_Chorus
CD233	Hungarian_Radio_Children'S_Chorus_Bucharest
CD233	Hungarian_Radio_Chorus
CD233	Hungarian_State_Symphony_Orchestra
CD233	Johann_Sebastian_Bach
CD233	Jozsef_Mukk
CD233	Judit_Nemeth
CD233	Slovak_Philharmonic_Chorus_Bratislava
CD233	The_Scholars_Baroque_Ensemble
CD235	Antonio_Vivaldi
CD235	Budapest_String_Quartet
CD235	Cleveland_Orchestra
CD235	Cleveland_Orchestra_Members
CD235	English_Chamber_Orchestra
CD235	Eugene_Ormandy
CD235	Franz_Schubert
CD235	George_Frideric_Handel
CD235	George_Szell
CD235	Gottfried_H._Stolzel
CD235	Jeanne_Lamon
CD235	Johann_Pachelbel
CD235	Johann_Sebastian_Bach
CD235	John_Snashal
CD235	Julius_Levine
CD235	Lili_Kraus
CD235	London_Symphonic_Band_Members
CD235	Ludwig_Van_Beethoven
CD235	Mieczyslaw_Horszowski
CD235	Philadelphia_Orchestra
CD235	Philharmonia_Virtuosi
CD235	Raymond_Leppard
CD235	Richard_Kapp
CD235	Robert_Casadesus
CD235	Tafelmusik
CD235	Wolfgang_Amadeus_Mozart
CD237	Anthony_Rolfe_Johnson
CD237	Catherine_Robbin
CD237	Charles_Brett
CD237	English_Baroque_Soloists
CD237	George_Frideric_Handel
CD237	John_Eliot_Gardiner
CD237	Margaret_Marshall
CD237	Monteverdi_Choir
CD237	Robert_Hale
CD237	Saul_Quirke
CD238	Johann_Sebastian_Bach
CD238	Murray_Perahia
CD239	Andreas_Hammerschmidt
CD239	Arthur_Oldham
CD239	Benjamin_Britten
CD239	Christopher_Herrick
CD239	Elisabeth_Poston
CD239	Felix_Mendelssohn
CD239	John_Gardner
CD239	Marc-Antoine_Charpentier
CD239	Michael_Praetorius
CD239	Peter_Maxwell_Davies
CD239	Peter_Wishart
CD239	Samuel_Scheidt
CD239	Simon_Preston
CD239	Westminster_Abbey_Choir
CD240	Barry_Griffiths
CD240	Bbc_Singers
CD240	Canterbury_Children'S_Choir
CD240	Charles_Gounod
CD240	David_Overton
CD240	Elisabeth_Poston
CD240	Franz_Xaver_Gruber
CD240	James_Galway
CD240	Johann_Sebastian_Bach
CD240	John_Birch
CD240	John_Ireland
CD240	John_Jacob_Niles
CD240	John_Rutter
CD240	Royal_Philharmonic_Orchestra
CD242	Alton_White
CD242	Blair_Brown
CD242	Boston_Gay_Men'S_Chorus
CD242	Boston_Pops
CD242	Boston_Pops_Gospel_Choir
CD242	Brian_Stokes_Mitchell
CD242	Chuck_Cooper
CD242	Denyce_Graves
CD242	Donna_Bullock
CD242	Edwin_Eugene_Bagley
CD242	Hughie_Prince
CD242	Jason_Danieley
CD242	John_Philip_Sousa
CD242	John_Rosamond_Johnson
CD242	John_Stafford_Smith
CD242	John_T._Williams
CD242	Judy_Kaye
CD242	Keith_Lockhart
CD242	Lachanze
CD242	Middlesex_County_Volunteers_Fifes_And_Drums
CD242	Peter_Ilyich_Tchaikovsky
CD242	Richard_Rodgers
CD242	Samuel_Augustus_Ward
CD242	Stephen_Flaherty
CD242	Tanglewood_Festival_Chorus
CD242	Thomas_Rolfs
CD242	Tommy_Hollis
CD242	Tony_Kadleck
CD243	Aaron_Copland
CD243	Boston_Pops
CD243	Henry_Mancini
CD243	John_Kander
CD243	John_T._Williams
CD243	Leonard_Bernstein
CD243	Max_Steiner
CD243	Stephen_Sondheim
CD244	Academy_Of_St._Martin_In_The_Fields
CD244	Academy_Of_St._Martin_In_The_Fields_Members
CD244	Alfred_Brendel
CD244	English_Baroque_Soloists
CD244	English_Chamber_Orchestra
CD244	Ingrid_Haebler
CD244	Jeffrey_Tate
CD244	John_Eliot_Gardiner
CD244	London_Symphony_Orchestra
CD244	Ludwig_Hoffmann
CD244	Mitsuko_Uchida
CD244	Quartetto_Italiano
CD244	Sir_Colin_Davis
CD244	Sir_Neville_Marriner
CD244	Stephen_Kovacevich
CD244	Wolfgang_Amadeus_Mozart
CD245	Andre_Rieu
CD245	Johann_Strauss_Jr.
CD245	Johann_Strauss_Orchestra_Vienna
CD245	Johann_Strauss_Sr.
CD245	Josef_Strauss
CD246	Dawn_Upshaw
CD246	Deutsches_Symphonie-Orchester_Berlin
CD246	John_Adams
CD246	Kent_Nagano
CD246	London_Voices
CD246	Lorraine_Hunt_Lieberson
CD246	Maitrise_De_Paris
CD246	Theatre_Of_Voices
CD246	Willard_White
CD248	Agustin_Lara
CD248	Eduardo_Di_Capua
CD248	Ernesto_De_Curtis
CD248	Florence_Maggio_Musicale_Orchestra
CD248	Francesco_Cilea
CD248	Franz_Lehar
CD248	Giacomo_Meyerbeer
CD248	Giacomo_Puccini
CD248	Jose_Carreras
CD248	Luciano_Pavarotti
CD248	Pablo_Sorozabal
CD248	Placido_Domingo
CD248	Salvatore_Cardillo
CD248	Umberto_Giordano
CD248	Vincenzo_Di_Crescenzo
CD248	Zubin_Mehta
CD252	Agustin_Lara
CD252	Domingo,_Placido,_Jr.
CD252	Eduardo_Di_Capua
CD252	Edvard_Grieg
CD252	Ernesto_De_Curtis
CD252	Giacomo_Puccini
CD252	Giuseppe_Pietri
CD252	Helen_Guy
CD252	James_Levine
CD252	Jose_Carreras
CD252	Lalo_Schifrin
CD252	Luciano_Pavarotti
CD252	Lucio_Dalla
CD252	Orchestre_De_Paris
CD252	Placido_Domingo
CD252	Reveriano_Soutullo
CD252	Umberto_Giordano
CD253	Aaron_Copland
CD253	Leonard_Bernstein
CD253	New_York_Philharmonic
CD255	Andrew_Mckinley
CD255	Chet_Allen
CD255	Davis_Aiken
CD255	Frank_Monachino
CD255	Gian_Carlo_Menotti
CD255	Leon_Lishner
CD255	Nbc_Symphony_Chorus
CD255	Nbc_Symphony_Orchestra
CD255	Rosemary_Kuhlmann
CD255	Thomas_Schippers
CD258	Benjamin_Zander
CD258	Camilla_Tilling
CD258	Christopher_Warren-Green
CD258	Gustav_Mahler
CD258	Philharmonia_Orchestra
CD260	Erich_Leinsdorf
CD260	Leonard_Pennario
CD260	Los_Angeles_Philharmonic_Orchestra
CD260	Philharmonia_Orchestra
CD260	Sergei_Rachmaninov
CD260	Walter_Susskind
CD262	Amsterdam_Baroque_Orchestra
CD262	Johann_Sebastian_Bach
CD262	Luigi_Boccherini
CD262	Ton_Koopman
CD262	Yo-Yo_Ma
CD263	Adolphe-Charles_Adam
CD263	American_Boychoir
CD263	Donald_Fraser
CD263	Empire_Chamber_Ensemble
CD263	Felix_Mendelssohn
CD263	Franz_Xaver_Gruber
CD263	George_Frideric_Handel
CD263	Harold_Edwin_Darke
CD263	Henry_John_Gauntlett
CD263	Hopkins,_John_Henry,_Jr.
CD263	Jessye_Norman
CD263	John_Francis_Wade
CD263	Lowell_Mason
CD263	New_York_Choral_Society
CD263	Robert_Decormier
CD264	Denyce_Graves
CD264	Warren_Jones
CD266	Bela_Bartok
CD266	Edvard_Grieg
CD266	Federico_Moreno-Torroba
CD266	Joaquin_Nin-Culmell
CD266	Marjorie_Kennedy-Fraser
CD266	Paul_Galbraith
CD266	Yannis_Constantinidis
CD268	Aaron_Copland
CD268	Cincinnati_Pops
CD268	Erich_Kunzel
CD268	Philip_Collins
CD268	William_Harrod
CD270	John_Barry
CD270	Mormon_Tabernacle_Choir
CD270	Richard_Rodgers
CD271	Berlin_Philharmonic_Orchestra
CD271	George_Frideric_Handel
CD271	Riccardo_Muti
CD272	Dietrich_Fischer-Dieskau
CD272	Elisabeth_Schwarzkopf
CD272	Johannes_Brahms
CD272	Otto_Klemperer
CD272	Philharmonia_Chorus
CD272	Philharmonia_Orchestra
CD272	Ralph_Downes
CD274	Alexander_Courage
CD274	George_Gershwin
CD274	John_T._Williams
CD274	Joshua_Bell
CD274	London_Symphony_Orchestra
CD275	Andrei_Gavrilov
CD275	Frederic_Chopin
CD277	John_Lanchbery
CD277	New_Philharmonia_Orchestra
CD277	Peter_Ilyich_Tchaikovsky
CD278	John_Philip_Sousa
CD278	Mormon_Tabernacle_Choir
CD280	Dick_Hyman
CD280	James_Levine
CD280	Scott_Joplin
CD284	Charles_Dutoit
CD284	Leila_Josefowicz
CD284	Montreal_Symphony_Orchestra
CD284	Peter_Ilyich_Tchaikovsky
CD284	Sergei_Prokofiev
CD285	Antonio_Vivaldi
CD285	Isaac_Stern
CD285	Itzhak_Perlman
CD285	Johann_Sebastian_Bach
CD285	New_York_Philharmonic
CD285	Pinchas_Zukerman
CD285	Wolfgang_Amadeus_Mozart
CD285	Zubin_Mehta
CD287	Edgar_Meyer
CD287	Joshua_Bell
CD287	Mike_Marshall
CD287	Sam_Bush
CD288	Anonymous_4
CD288	Johanna_Rose
CD288	Marsha_Genensky
CD288	Ruth_Cunningham
CD288	Susan_Hellauer
CD289	Alonso_De_Mudarra
CD289	Antonio_Ruiz-Pipo
CD289	Antonio_Soler
CD289	Enrique_Granados
CD289	Fernando_Sor
CD289	Francisco_Tarrega
CD289	Gaspar_Sanz
CD289	Isaac_Albeniz
CD289	Joaquin_Rodrigo
CD289	Manuel_De_Falla
CD289	Narciso_Yepes
CD291	Academy_Of_St._Martin_In_The_Fields
CD291	Alfred_Brendel
CD291	Sir_Neville_Marriner
CD291	Wolfgang_Amadeus_Mozart
CD292	Leonard_Bernstein
CD292	Modest_Mussorgsky
CD292	New_York_Philharmonic
CD297	Claude_Debussy
CD297	Kent_Nagano
CD297	Lyon_Opera_Orchestra
CD297	Patrick_Stewart
CD297	Sergei_Prokofiev
CD298	Gary_Graffman
CD298	George_Gershwin
CD298	New_York_Philharmonic
CD298	Zubin_Mehta
CD301	Andras_Schiff
CD301	Leos_Janacek
CD303	Carl_Davis
CD303	Melvyn_Tan
CD303	Studio_Orchestra
CD305	Antonio_Vivaldi
CD305	Europa_Galante
CD305	Fabio_Biondi
CD308	Academy_Of_St._Martin_In_The_Fields
CD308	Academy_Of_St._Martin_In_The_Fields_Chamber_Ens.
CD308	Academy_Of_St._Martin_In_The_Fields_Members
CD308	Arpad_Gerecz
CD308	Arthur_Grumiaux
CD308	Eva_Czako
CD308	Georges_Janzer
CD308	Grumiaux_Trio
CD308	Max_Lesueur
CD308	New_Philharmonia_Orchestra
CD308	Quartetto_Italiano
CD308	Sir_Alexander_Gibson
CD308	Sir_Neville_Marriner
CD308	Wolfgang_Amadeus_Mozart
CD309	Berlin_Philharmonic_Orchestra
CD309	Gundula_Janowitz
CD309	Herbert_Von_Karajan
CD309	Hilde_Rossl-Majdan
CD309	Ludwig_Van_Beethoven
CD309	Vienna_Singverein
CD309	Waldemar_Kmentt
CD309	Walter_Berry
CD310	Leonard_Slatkin
CD310	Samuel_Barber
CD310	St._Louis_Symphony_Orchestra
CD311	Claude_Debussy
CD311	Franz_Joseph_Haydn
CD311	Frederic_Chopin
CD311	Maurice_Ravel
CD311	Sergei_Prokofiev
CD311	Sergei_Rachmaninov
CD311	Sviatoslav_Richter
CD313	George_Frideric_Handel
CD313	New_York_Trinity_Church_Choir
CD313	New_York_Trinity_Church_Orchestra
CD313	Owen_Burdick
CD316	Florence_Kopleff
CD316	George_Frideric_Handel
CD316	Richard_Lewis
CD316	Robert_Arnold
CD316	Robert_Conant
CD316	Robert_Shaw
CD316	Robert_Shaw_Chorale
CD316	Robert_Shaw_Orchestra
CD317	Anatoly_N._Bazhalkin
CD317	Boris_M._Terentiev
CD317	Boris_Mokrousov
CD317	Evgeny_Belyaev
CD317	Evgeny_Grekhov
CD317	Lev_Knipper
CD317	Matvey_Blanter
CD317	Mikhail_Glinka
CD317	Nikolai_Nizienko
CD317	Nikolai_Rimsky-Korsakov
CD317	Red_Star_Red_Army_Chorus_And_Dance_Ensemble
CD317	Sergei_Dzhemelinsky
CD317	Valery_Zazhigin
CD317	Vasily_Solov'Yov-Sedoy
CD317	Vladimir_Deshko
CD318	Alexander_Malter
CD318	Arvo_Part
CD318	Sergei_Berzodny
CD318	Vladimir_Spivakov
CD320	Academy_Of_St._Martin_In_The_Fields
CD320	Anthony_Randall
CD320	Benjamin_Britten
CD320	Carmel_Kaine
CD320	David_Mason
CD320	Emanuel_Hurwitz
CD320	English_Chamber_Orchestra
CD320	Ifor_James
CD320	Johann_Sebastian_Bach
CD320	Norman_Knight
CD320	Peter_Graeme
CD320	Richard_Adeney
CD320	Sir_Neville_Marriner
CD320	Sir_Philip_Ledger
CD320	Tess_Miller
CD320	William_Bennett
CD321	Adolphe-Charles_Adam
CD321	Cincinnati_Performing_Arts_School_Chorus
CD321	Cincinnati_Pops
CD321	Doc_Severinsen
CD321	Erich_Kunzel
CD321	Fort_Thomas_First_Presbyterian_Church_Bell_Choir
CD321	Franz_Xaver_Gruber
CD321	John_Francis_Wade
CD321	Leroy_Anderson
CD321	May_Festival_Chorus
CD321	Rosemary_Clooney
CD321	Sherrill_Milnes
CD321	Stephan_Van_Dyck
CD321	Toni_Tennille
CD322	Alexander_Titov
CD322	New_Philharmony_Orchestra
CD322	Peter_Ilyich_Tchaikovsky
CD322	Russian_Radio/Tv_Orchestra_Of_St._Petersburg
CD322	Stanislav_Gorkovenko
CD323	Carlos_Salzedo
CD323	Charles_Gounod
CD323	Franz_Xaver_Gruber
CD323	Gloria_Shayne
CD323	Hopkins,_John_Henry,_Jr.
CD323	John_Jacob_Niles
CD323	Lewis_H._Redner
CD323	Yolanda_Kondonassis
CD323	Yuri_Konje
CD324	Andrew_Lloyd_Webber
CD324	English_Chamber_Orchestra
CD324	James_Lancelot
CD324	Lorin_Maazel
CD324	Paul_Miles-Kingston
CD324	Placido_Domingo
CD324	Sarah_Brightman
CD324	Winchester_Cathedral_Choir
CD325	Alfred_Wallenstein
CD325	Antonio_Vivaldi
CD325	Arthur_Fiedler
CD325	Artur_Rubinstein
CD325	Baroque_Chamber_Orchestra
CD325	Boston_Pops
CD325	Boston_Symphony_Orchestra
CD325	Chicago_Symphony_Orchestra
CD325	Claude_Debussy
CD325	English_Chamber_Orchestra
CD325	Erich_Leinsdorf
CD325	Ettore_Stratta
CD325	Eugene_Ormandy
CD325	Fritz_Reiner
CD325	Gioachino_Rossini
CD325	Johann_Pachelbel
CD325	Johann_Sebastian_Bach
CD325	Johann_Strauss_Jr.
CD325	Jon_Vickers
CD325	Jose_Luis_Garcia
CD325	Leonard_Slatkin
CD325	Lucerne_Festival_Strings
CD325	Ludwig_Van_Beethoven
CD325	Margaret_Price
CD325	Marilyn_Horne
CD325	Matti_Salminen
CD325	New_York_Choral_Artists
CD325	New_York_Philharmonic
CD325	Peter_Ilyich_Tchaikovsky
CD325	Philadelphia_Orchestra
CD325	Rca_Victor_Symphony_Orchestra
CD325	Richard_Wagner
CD325	Rudolf_Baumgartner
CD325	Sergei_Rachmaninov
CD325	Wolfgang_Amadeus_Mozart
CD325	Zubin_Mehta
CD326	Andre_Previn
CD326	Efrem_Kurtz
CD326	Felix_Mendelssohn
CD326	London_Symphony_Orchestra
CD326	Philharmonia_Orchestra
CD326	Yehudi_Menuhin
CD328	Johann_Sebastian_Bach
CD328	Yo-Yo_Ma
CD329	Andre_Previn
CD329	Carlos_Gardel
CD329	Elmer_Bernstein
CD329	Ennio_Morricone
CD329	Itzhak_Perlman
CD329	John_Barry
CD329	John_T._Williams
CD329	Luis_Enriquez_Bacalov
CD329	Luiz_Bonfa
CD329	Michel_Legrand
CD329	Pittsburgh_Symphony_Orchestra
CD329	Quincy_Jones
CD330	Claude_Debussy
CD330	Gabriel_Faure
CD330	Jean-Yves_Thibaudet
CD330	Joseph_Marx
CD330	Renee_Fleming
CD330	Richard_Strauss
CD330	Sergei_Rachmaninov
CD331	Michael_Riesman
CD331	Philip_Glass
CD331	Western_Wind_Vocal_Ensemble
CD332	Academy_Of_St._Martin_In_The_Fields
CD332	Alfred_Brendel
CD332	Arthur_Grumiaux
CD332	English_Chamber_Orchestra
CD332	Holliger_Wind_Ensemble
CD332	Irena_Grafenauer
CD332	Jeffrey_Tate
CD332	London_Symphony_Orchestra
CD332	Maria_Graf
CD332	Mitsuko_Uchida
CD332	Peter_Damm
CD332	Sir_Colin_Davis
CD332	Sir_Neville_Marriner
CD332	Stephen_Kovacevich
CD332	Wolfgang_Amadeus_Mozart
CD334	Camille_Saint-Saens
CD334	Leonard_Bernstein
CD334	New_York_Philharmonic
CD334	Sergei_Prokofiev
CD335	Andre_Watts
CD335	Franz_Liszt
CD336	Barry_Wordsworth
CD336	Capella_Istropolitana
CD336	Eder_String_Quartet
CD336	Janos_Sebestyen
CD336	Jean-Claude_Gerard
CD336	Leopold_Mozart
CD336	Villa_Musica_Ensemble
CD336	Wolfgang_Amadeus_Mozart
CD338	Gervase_De_Peyer
CD338	Johannes_Brahms
CD338	Melos_Ensemble_London_Members
CD338	Wolfgang_Amadeus_Mozart
CD339	Aaron_Copland
CD339	Academy_Of_St._Martin_In_The_Fields
CD339	Antal_Dorati
CD339	Carl_Davis
CD339	Detroit_Symphony_Orchestra
CD339	Elgar_Howarth
CD339	English_Chamber_Orchestra
CD339	Gregory_Peck
CD339	London_Sinfonietta
CD339	Los_Angeles_Philharmonic_Members
CD339	Los_Angeles_Philharmonic_Orchestra
CD339	Marilyn_Horne
CD339	Philip_Jones_Brass_Ensemble
CD339	Sir_Neville_Marriner
CD339	Zubin_Mehta
CD341	Andre_Previn
CD341	London_Symphony_Orchestra
CD341	Sergei_Rachmaninov
CD341	Vladimir_Ashkenazy
CD342	Aaron_Copland
CD342	Arthur_Fiedler
CD342	Boston_Pops
CD342	Boston_Symphony_Orchestra
CD342	Eugene_Ormandy
CD342	Philadelphia_Orchestra
CD343	Ambrosian_Singers
CD343	Cesar_Franck
CD343	Charles_Gounod
CD343	Christopher_Bowers-Broadbent
CD343	Dalton_Baldwin
CD343	Franz_Schubert
CD343	Geoffrey_Parsons
CD343	Jessye_Norman
CD343	Pietro_Yon
CD343	Robert_Macgimsey
CD343	Royal_Philharmonic_Orchestra
CD343	Sir_Alexander_Gibson
CD343	Willis_Patterson
CD344	Bbc_Philharmonic_Orchestra
CD344	Coventry_Cathedral_Choir
CD344	Dame_Kiri_Te_Kanawa
CD344	Felix_Mendelssohn
CD344	Franz_Xaver_Gruber
CD344	Gustav_Holst
CD344	Hector_Berlioz
CD344	Henry_Walford_Davies
CD344	John_Joubert
CD344	Jouko_Harjanne
CD344	Lichfield_Cathedral_Choir
CD344	Lowell_Mason
CD344	Michael_George
CD344	Peter_Cornelius
CD344	Philipp_Nicolai
CD344	Robin_Stapleton
CD344	Samuel_Scheidt
CD344	Timothy_Norris
CD345	Cincinnati_Pops
CD345	Erich_Kunzel
CD345	Greater_Cincinnati_Children'S_Choir
CD345	Kiev_Symphony_Chorus
CD345	Peter_Ilyich_Tchaikovsky
CD346	Capricorn
CD346	Eamonn_Dougan
CD346	Edward_Higginbottom
CD346	Felix_Mendelssohn
CD346	Gabriel_Faure
CD346	Giovanni_Palestrina
CD346	Gregorio_Allegri
CD346	Henryk_Mikolaj_Gorecki
CD346	Johann_Sebastian_Bach
CD346	John_Tavener
CD346	Matthew_Beale
CD346	Oxford_New_College_Choir
CD346	Rebecca_Hirsch
CD346	Samuel_Barber
CD346	Sergei_Rachmaninov
CD346	Sir_Edward_Elgar
CD346	Thomas_Herford
CD346	William_Petter
CD346	Wolfgang_Amadeus_Mozart
CD347	Frederic_Chopin
CD347	Vladimir_Ashkenazy
CD349	Glenn_Gould
CD349	Johann_Sebastian_Bach
CD350	Antonin_Dvorak
CD350	Camille_Saint-Saens
CD350	Emanuel_Ax
CD350	English_Chamber_Orchestra
CD350	Franz_Joseph_Haydn
CD350	Fritz_Kreisler
CD350	Gaby_Casadesus
CD350	Johann_Sebastian_Bach
CD350	Jose_L._Garcia
CD350	Ludwig_Van_Beethoven
CD350	Michio_Mamiya
CD350	Niccolo_Paganini
CD350	Patricia_Zander
CD350	Philippe_Entremont
CD350	Pro_Musica_Nipponia
CD350	Yo-Yo_Ma
CD352	Academy_Of_St._Martin_In_The_Fields
CD352	Academy_Of_St._Martin_In_The_Fields_Chamber_Ens.
CD352	English_Baroque_Soloists
CD352	Heinz_Holliger
CD352	Holliger_Wind_Ensemble_Members
CD352	John_Eliot_Gardiner
CD352	Netherlands_Wind_Ensemble_Members
CD352	Sir_Neville_Marriner
CD352	Sylvia_Mcnair
CD352	Ursula_Holliger
CD352	Vienna_Mozart_Ensemble
CD352	Willi_Boskovsky
CD352	Wolfgang_Amadeus_Mozart
CD354	Columbia_Symphony_Orchestra
CD354	Ferde_Grofe
CD354	George_Gershwin
CD354	John_Corigliano_Sr.
CD354	Leonard_Bernstein
CD354	New_York_Philharmonic
CD355	Rca_Victor_Symphony_Orchestra
CD355	Richard_Rodgers
CD355	Robert_Russell_Bennett
CD357	Marin_Alsop
CD357	Royal_Scottish_National_Orchestra
CD357	Samuel_Barber
CD357	Wendy_Warner
CD359	Heitor_Villa-Lobos
CD359	Norbert_Kraft
CD360	Berlin_Deutsche_Oper_Chorus
CD360	Berlin_Philharmonic_Orchestra
CD360	Elizabeth_Harwood
CD360	Gernot_Pietsch
CD360	Giacomo_Puccini
CD360	Gianni_Maffeo
CD360	Hans-Dieter_Appelt
CD360	Hans-Dietrich_Pohl
CD360	Herbert_Von_Karajan
CD360	Luciano_Pavarotti
CD360	Michel_Senechal
CD360	Mirella_Freni
CD360	Nicolai_Ghiaurov
CD360	Rolando_Panerai
CD360	Schoneberg_Boys_Choir
CD361	Alexander_Titov
CD361	Antonio_Vivaldi
CD361	Classic_Music_Studio_Orchestra
CD361	Igor_Romanyuk
CD361	Vladislav_Gluz
CD362	Anton_Dermota
CD362	Berlin_Philharmonic_Orchestra
CD362	Herbert_Von_Karajan
CD362	Hilde_Rossl-Majdan
CD362	Vienna_Singverein
CD362	Walter_Berry
CD362	Wilma_Lipp
CD362	Wolfgang_Amadeus_Mozart
CD363	Alexander_Zakin
CD363	Antonin_Dvorak
CD363	Antonio_Vivaldi
CD363	Columbia_Symphony_Orchestra
CD363	Daniel_Barenboim
CD363	David_Oistrakh
CD363	Emanuel_Ax
CD363	English_Chamber_Orchestra
CD363	Eugene_Istomin
CD363	Eugene_Ormandy
CD363	Felix_Mendelssohn
CD363	Franz_Liszt_Academy_Chamber_Orchestra
CD363	Fritz_Kreisler
CD363	Georg_Philipp_Telemann
CD363	Isaac_Stern
CD363	Jaime_Laredo
CD363	Jean-Pierre_Rampal
CD363	Johannes_Brahms
CD363	Leonard_Bernstein
CD363	Leonard_Rose
CD363	Ludwig_Van_Beethoven
CD363	Matthias_Spaeter
CD363	Milton_Katims
CD363	Mstislav_Rostropovich
CD363	Myra_Hess
CD363	New_York_Philharmonic
CD363	Pablo_Casals
CD363	Philadelphia_Orchestra
CD363	Pinchas_Zukerman
CD363	Sergei_Prokofiev
CD363	Wolfgang_Amadeus_Mozart
CD363	Yo-Yo_Ma
CD363	Zubin_Mehta
CD364	Abraham_Goldfaden
CD364	Brave_Old_World
CD364	Dov_Seltzer
CD364	Israel_Philharmonic_Orchestra
CD364	Israel_Zohar
CD364	Itzhak_Perlman
CD364	Levi_Yitzhak_Of_Berdichev
CD364	Mark_M._Warshawsky
CD364	Mordecai_Gebirtig
CD364	Oscar_Strock
CD364	The_Klezmatics
CD365	Angel_Romero
CD365	Antonio_Vivaldi
CD365	Celedonio_Romero
CD365	Celin_Romero
CD365	Domenick_Saltarelli
CD365	John_Corigliano_Sr.
CD365	Margaret_Bella
CD365	Pepe_Romero
CD365	San_Antonio_Symphony_Orchestra
CD365	Victor_Alessandro
CD367	Chanticleer
CD367	Claudio_Monteverdi
CD367	Giovanni_Palestrina
CD367	John_Taverner
CD367	Joseph_Jennings
CD367	Josquin_Des_Prez
CD367	Tomas_Luis_De_Victoria
CD367	Vasily_Polikarp_Titov
CD367	William_Cornysh
CD368	Berlin_Philharmonic_Orchestra
CD368	Gundula_Janowitz
CD368	Herbert_Von_Karajan
CD368	Hilde_Rossl-Majdan
CD368	Ludwig_Van_Beethoven
CD368	Waldemar_Kmentt
CD368	Walter_Berry
CD371	Patrick_Doyle
CD372	Andre_Cluytens
CD372	Efrem_Kurtz
CD372	Lovro_Von_Matacic
CD372	Nikolai_Rimsky-Korsakov
CD372	Paul_Kletzki
CD372	Philharmonia_Orchestra
CD373	Anthony_Newman
CD373	Antonio_Vivaldi
CD373	Berlin_Philharmonic_Orchestra_Brass
CD373	Canadian_Brass
CD373	Chamber_Soloists_Of_Washington
CD373	Columbia_Chamber_Orchestra
CD373	Crispian_Steele-Perkins
CD373	E._Power_Biggs
CD373	Edward_Carroll
CD373	English_Chamber_Orchestra
CD373	Enoch_Zu_Guttenberg
CD373	Franz_Liszt_Academy_Chamber_Orchestra
CD373	George_Frideric_Handel
CD373	Gustav_Leonhardt
CD373	Hans-Joachim_Rotzsch
CD373	Henry_Purcell
CD373	Hessian_Radio_Chorus_Frankfurt
CD373	Hessian_Radio_Orchestra_Frankfurt
CD373	Igor_Kipnis
CD373	Janos_Rolla
CD373	Jean-Pierre_Rampal
CD373	Jeanne_Lamon
CD373	Johann_Pachelbel
CD373	Johann_Sebastian_Bach
CD373	John_Abberger
CD373	John_Williams
CD373	Leipzig_Gewandhaus_Orchestra
CD373	Marc-Antoine_Charpentier
CD373	Marion_Verbruggen
CD373	Raymond_Leppard
CD373	Tafelmusik
CD373	Tomaso_Albinoni
CD373	William_Neil
CD373	Zoltan_Rosznyai
CD376	Annegeer_Stumphius
CD376	Bavarian_Radio_Male_Choir
CD376	Eduardo_Muller
CD376	Giuseppe_Verdi
CD376	James_Anderson
CD376	Munich_Radio_Symphony_Orchestra
CD376	Ramon_Vargas
CD378	Barbara_Hendricks
CD378	Ed_Thigpen
CD378	Geoffrey_Keezer
CD378	George_Gershwin
CD378	Guildhall_String_Ensemble
CD378	Ira_Coleman
CD378	Paul_Bateman
CD380	Boston_Pops
CD380	Harold_Arlen
CD380	John_Philip_Sousa
CD380	John_T._Williams
CD380	Meredith_Willson
CD381	Alfred_Walter
CD381	Andrew_Sackett
CD381	Antonio_Vivaldi
[truncated: 426,728 more rows]
